# Supplementary material for: Exploring the relationship between vascular remodelling and tumour growth using agent-based modelling
Source: PLoS Comput Biol. 2026 May 15;22(5):e1012967. doi: 10.1371/journal.pcbi.1012967 (PMC13354106; doi:10.1371/journal.pcbi.1012967)
Supplement: S1 Code — (GZ) [file pcbi.1012967.s004.gz]

Archive with 72 entries (57 files):
- VascularRemodelling_Fan2025
- VascularRemodelling_Fan2025/src
- VascularRemodelling_Fan2025/src/simulation
- VascularRemodelling_Fan2025/src/simulation/TCellABMSimulation.cpp
- VascularRemodelling_Fan2025/src/simulation/TCellABMSimulation.hpp
- VascularRemodelling_Fan2025/src/population
- VascularRemodelling_Fan2025/src/population/TCellAbmCellPopulation.hpp
- VascularRemodelling_Fan2025/src/population/TCellAbmCellPopulation.cpp
- VascularRemodelling_Fan2025/src/forces
- VascularRemodelling_Fan2025/src/forces/FrictionForce.cpp
- VascularRemodelling_Fan2025/src/forces/TCellABMSpringForce.cpp
- VascularRemodelling_Fan2025/src/forces/FrictionForce.hpp
- VascularRemodelling_Fan2025/src/forces/TCellABMSpringForce.hpp
- VascularRemodelling_Fan2025/src/boundary_conditions
- VascularRemodelling_Fan2025/src/boundary_conditions/BloodVesselBoundaryCondition.hpp
- VascularRemodelling_Fan2025/src/boundary_conditions/PistonCompressionBoundaryCondition.cpp
- VascularRemodelling_Fan2025/src/boundary_conditions/PistonCompressionBoundaryCondition.hpp
- VascularRemodelling_Fan2025/src/boundary_conditions/BloodVesselBoundaryCondition.cpp
- VascularRemodelling_Fan2025/src/configuration
- VascularRemodelling_Fan2025/src/configuration/radiotherapySimulationConfiguration.cpp
- VascularRemodelling_Fan2025/src/configuration/simulationConfiguration.hpp
- VascularRemodelling_Fan2025/src/configuration/simulationConfiguration.cpp
- VascularRemodelling_Fan2025/src/configuration/radiotherapyConfiguration.hpp
- VascularRemodelling_Fan2025/src/configuration/abstractConfiguration.cpp
- VascularRemodelling_Fan2025/src/configuration/vesselConfiguration.cpp
- VascularRemodelling_Fan2025/src/configuration/vesselConfiguration.hpp
- VascularRemodelling_Fan2025/src/configuration/pistonSimulationConfiguration.cpp
- VascularRemodelling_Fan2025/src/configuration/radiotherapySimulationConfiguration.hpp
- VascularRemodelling_Fan2025/src/configuration/radiotherapyConfiguration.cpp
- VascularRemodelling_Fan2025/src/configuration/pistonSimulationConfiguration.hpp
- VascularRemodelling_Fan2025/src/configuration/abstractConfiguration.hpp
- VascularRemodelling_Fan2025/src/pde
- VascularRemodelling_Fan2025/src/pde/OxygenPde.cpp
- VascularRemodelling_Fan2025/src/pde/OxygenPde.hpp
- VascularRemodelling_Fan2025/src/simulations
- VascularRemodelling_Fan2025/src/simulations/tumourSimulation.hpp
- VascularRemodelling_Fan2025/src/simulations/pistonSimulation.hpp
- VascularRemodelling_Fan2025/src/simulations/tumourSimulation.cpp
- VascularRemodelling_Fan2025/src/simulations/singleVesselSimulation.hpp
- VascularRemodelling_Fan2025/src/simulations/singleVesselSimulation.cpp
- VascularRemodelling_Fan2025/src/simulations/radiotherapySimulation.hpp
- VascularRemodelling_Fan2025/src/simulations/pistonSimulation.cpp
- VascularRemodelling_Fan2025/src/simulations/radiotherapySimulation.cpp
- VascularRemodelling_Fan2025/src/properties
- VascularRemodelling_Fan2025/src/properties/BloodVesselProperty.cpp
- VascularRemodelling_Fan2025/src/properties/BloodVesselProperty.hpp
- VascularRemodelling_Fan2025/src/cell_cycles
- VascularRemodelling_Fan2025/src/cell_cycles/GreenspanAndVolumeCellCycle.cpp
- VascularRemodelling_Fan2025/src/cell_cycles/GreenspanAndVolumeCellCycle.hpp
- VascularRemodelling_Fan2025/src/cell_cycles/BloodVesselCellCycle.hpp
- VascularRemodelling_Fan2025/src/cell_cycles/BloodVesselCellCycle.cpp
- VascularRemodelling_Fan2025/src/timing
- VascularRemodelling_Fan2025/src/timing/TCellABMEventHandler.hpp
- VascularRemodelling_Fan2025/src/timing/TCellABMEventHandler.cpp
- VascularRemodelling_Fan2025/src/apps
- VascularRemodelling_Fan2025/src/apps/RunTumourSimulation.cpp
- VascularRemodelling_Fan2025/src/apps/RunSingleVesselSimulation.cpp
- VascularRemodelling_Fan2025/src/apps/RunPistonSimulation.cpp
- VascularRemodelling_Fan2025/src/apps/RunRadiotherapySimulation.cpp
- VascularRemodelling_Fan2025/src/readme.md
- VascularRemodelling_Fan2025/src/modifiers
- VascularRemodelling_Fan2025/src/modifiers/frictionModifier.hpp
- VascularRemodelling_Fan2025/src/modifiers/cellRadiusModifier.hpp
- VascularRemodelling_Fan2025/src/modifiers/dampingCoefficientModifier.hpp
- VascularRemodelling_Fan2025/src/modifiers/cellRadiusModifier.cpp
- VascularRemodelling_Fan2025/src/modifiers/frictionModifier.cpp
- VascularRemodelling_Fan2025/src/modifiers/angiogenesisModifier.hpp
- VascularRemodelling_Fan2025/src/modifiers/dampingCoefficientModifier.cpp
- VascularRemodelling_Fan2025/src/modifiers/angiogenesisModifier.cpp
- VascularRemodelling_Fan2025/src/killers
- VascularRemodelling_Fan2025/src/killers/radiotherapyKiller.hpp
- VascularRemodelling_Fan2025/src/killers/radiotherapyKiller.cpp
