# Supplementary material for: Exploring the relationship between vascular remodelling and tumour growth using agent-based modelling
Source: PLoS Comput Biol. 2026 May 15;22(5):e1012967. doi: 10.1371/journal.pcbi.1012967 (PMC13354106; doi:10.1371/journal.pcbi.1012967)
Supplement: S1 Code — (GZ) [file pcbi.1012967.s004.gz › VascularRemodelling_Fan2025/src/simulation/TCellABMSimulation.cpp]

#include "TCellABMSimulation.hpp"

#include "TCellAbmCellPopulation.hpp"

template <unsigned ELEMENT_DIM, unsigned SPACE_DIM>
TCellABMSimulation<ELEMENT_DIM, SPACE_DIM>::TCellABMSimulation(
    AbstractCellPopulation<ELEMENT_DIM, SPACE_DIM>& rCellPopulation,
    bool deleteCellPopulationInDestructor,
    bool initialiseCells,
    int maxCellCount) : m_maxCellCount(maxCellCount),
                                   OffLatticeSimulation<ELEMENT_DIM, SPACE_DIM>(
                                       rCellPopulation,
                                       deleteCellPopulationInDestructor,
                                       initialiseCells)
{
}

template <unsigned ELEMENT_DIM, unsigned SPACE_DIM>
bool TCellABMSimulation<ELEMENT_DIM, SPACE_DIM>::StoppingEventHasOccurred()
{
    if (m_maxCellCount > 0 && dynamic_cast<TCellAbmCellPopulation<ELEMENT_DIM>*>(&this->mrCellPopulation)->GetNumTumourCells() > m_maxCellCount)
        return true;
    return false;
}

template <unsigned ELEMENT_DIM, unsigned SPACE_DIM>
void TCellABMSimulation<ELEMENT_DIM, SPACE_DIM>::SetMaxCellCount(int maxCellCount)
{
    m_maxCellCount = maxCellCount;
}

template <unsigned ELEMENT_DIM, unsigned SPACE_DIM>
int TCellABMSimulation<ELEMENT_DIM, SPACE_DIM>::GetMaxCellCount() const
{
    return m_maxCellCount;
}


// Explicit instantiation
template class TCellABMSimulation<1,1>;
template class TCellABMSimulation<1,2>;
template class TCellABMSimulation<2,2>;
template class TCellABMSimulation<1,3>;
template class TCellABMSimulation<2,3>;
template class TCellABMSimulation<3,3>;

// Serialization for Boost >= 1.36
#include "SerializationExportWrapperForCpp.hpp"
EXPORT_TEMPLATE_CLASS_ALL_DIMS(TCellABMSimulation)
