# Supplementary material for: Exploring the relationship between vascular remodelling and tumour growth using agent-based modelling
Source: PLoS Comput Biol. 2026 May 15;22(5):e1012967. doi: 10.1371/journal.pcbi.1012967 (PMC13354106; doi:10.1371/journal.pcbi.1012967)
Supplement: S1 Code — (GZ) [file pcbi.1012967.s004.gz › VascularRemodelling_Fan2025/src/simulation/TCellABMSimulation.hpp]

#ifndef TCELLABM_SIMULATION_TCELLABM_SIMULATION_HPP
#define TCELLABM_SIMULATION_TCELLABM_SIMULATION_HPP

#include "OffLatticeSimulation.hpp"

template <unsigned ELEMENT_DIM, unsigned SPACE_DIM = ELEMENT_DIM>
class TCellABMSimulation : public OffLatticeSimulation<ELEMENT_DIM, SPACE_DIM>
{
protected:
    int m_maxCellCount;

private:
    /** Needed for serialization. */
    friend class boost::serialization::access;
    /**
     * Serialize the object and its member variables.
     *
     * Note that serialization of the nodes is handled by load/save_construct_data,
     * so we don't actually have to do anything here except delegate to the base class.
     *
     * @param archive the archive
     * @param version the current version of this class
     */
    template <class Archive>
    void serialize(Archive &archive, const unsigned int version)
    {
        archive &boost::serialization::base_object<OffLatticeSimulation<ELEMENT_DIM,SPACE_DIM>>(*this);
        archive &m_maxCellCount;
    }

public:
    TCellABMSimulation(AbstractCellPopulation<ELEMENT_DIM, SPACE_DIM>& rCellPopulation,
                       bool deleteCellPopulationInDestructor = false,
                       bool initialiseCells = true,
                       int maxCellCount = -1);

    void SetMaxCellCount(int maxCells);
    int GetMaxCellCount() const;

protected:
    virtual bool StoppingEventHasOccurred() override;
};


// Serialization for Boost >= 1.36
#include "SerializationExportWrapper.hpp"
EXPORT_TEMPLATE_CLASS_ALL_DIMS(TCellABMSimulation)

namespace boost
{
namespace serialization
{
/**
 * Serialize information required to construct an TCellABMSimulation.
 */
template<class Archive, unsigned ELEMENT_DIM, unsigned SPACE_DIM>
inline void save_construct_data(
    Archive & ar, const TCellABMSimulation<ELEMENT_DIM,SPACE_DIM> * t, const unsigned int file_version)
{
    // Save data required to construct instance
    const AbstractCellPopulation<ELEMENT_DIM,SPACE_DIM>* p_cell_population = &(t->rGetCellPopulation());
    ar & p_cell_population;
    const int maxCellCount = t->GetMaxCellCount();
    ar & maxCellCount;
}

/**
 * De-serialize constructor parameters and initialise an TCellABMSimulation.
 */
template<class Archive, unsigned ELEMENT_DIM, unsigned SPACE_DIM>
inline void load_construct_data(
    Archive & ar, TCellABMSimulation<ELEMENT_DIM,SPACE_DIM> * t, const unsigned int file_version)
{
    // Retrieve data from archive required to construct new instance
    AbstractCellPopulation<ELEMENT_DIM,SPACE_DIM>* p_cell_population;
    ar >> p_cell_population;
    int maxCellCount;
    ar >> maxCellCount;

    // Invoke inplace constructor to initialise instance, middle two variables set extra
    // member variables to be deleted as they are loaded from archive and to not initialise cells.
    ::new(t)TCellABMSimulation<ELEMENT_DIM,SPACE_DIM>(*p_cell_population, true, false, maxCellCount);
}
}
} // namespace


#endif // TCELLABM_SIMULATION_TCELLABM_SIMULATION_HPP
