# Supplementary material for: Exploring the relationship between vascular remodelling and tumour growth using agent-based modelling
Source: PLoS Comput Biol. 2026 May 15;22(5):e1012967. doi: 10.1371/journal.pcbi.1012967 (PMC13354106; doi:10.1371/journal.pcbi.1012967)
Supplement: S1 Code — (GZ) [file pcbi.1012967.s004.gz › VascularRemodelling_Fan2025/src/population/TCellAbmCellPopulation.hpp]

/*

Copyright (c) 2005-2023, University of Oxford.
All rights reserved.

University of Oxford means the Chancellor, Masters and Scholars of the
University of Oxford, having an administrative office at Wellington
Square, Oxford OX1 2JD, UK.

This file is part of Chaste.

Redistribution and use in source and binary forms, with or without
modification, are permitted provided that the following conditions are met:
 * Redistributions of source code must retain the above copyright notice,
   this list of conditions and the following disclaimer.
 * Redistributions in binary form must reproduce the above copyright notice,
   this list of conditions and the following disclaimer in the documentation
   and/or other materials provided with the distribution.
 * Neither the name of the University of Oxford nor the names of its
   contributors may be used to endorse or promote products derived from this
   software without specific prior written permission.

THIS SOFTWARE IS PROVIDED BY THE COPYRIGHT HOLDERS AND CONTRIBUTORS "AS IS"
AND ANY EXPRESS OR IMPLIED WARRANTIES, INCLUDING, BUT NOT LIMITED TO, THE
IMPLIED WARRANTIES OF MERCHANTABILITY AND FITNESS FOR A PARTICULAR PURPOSE
ARE DISCLAIMED. IN NO EVENT SHALL THE COPYRIGHT HOLDER OR CONTRIBUTORS BE
LIABLE FOR ANY DIRECT, INDIRECT, INCIDENTAL, SPECIAL, EXEMPLARY, OR
CONSEQUENTIAL DAMAGES (INCLUDING, BUT NOT LIMITED TO, PROCUREMENT OF SUBSTITUTE
GOODS OR SERVICES; LOSS OF USE, DATA, OR PROFITS; OR BUSINESS INTERRUPTION)
HOWEVER CAUSED AND ON ANY THEORY OF LIABILITY, WHETHER IN CONTRACT, STRICT
LIABILITY, OR TORT (INCLUDING NEGLIGENCE OR OTHERWISE) ARISING IN ANY WAY OUT
OF THE USE OF THIS SOFTWARE, EVEN IF ADVISED OF THE POSSIBILITY OF SUCH DAMAGE.

*/

#ifndef TCELLABM_POPULATION_TCELLABM_POPULATION_HPP
#define TCELLABM_POPULATION_TCELLABM_POPULATION_HPP

#include "ChasteSerialization.hpp"
#include <boost/serialization/base_object.hpp>

#include "ObjectCommunicator.hpp"
#include "NodeBasedCellPopulation.hpp"
#include "NodesOnlyMesh.hpp"

/**
 * A NodeBasedCellPopulation is a CellPopulation consisting of only nodes in space with associated cells.
 * There are no elements and no mesh.
 */
template <unsigned DIM>
class TCellAbmCellPopulation : public NodeBasedCellPopulation<DIM>
{
protected:
private:
    /** Needed for serialization. */
    friend class boost::serialization::access;
    /**
     * Serialize the object and its member variables.
     *
     * Note that serialization of the nodes is handled by load/save_construct_data,
     * so we don't actually have to do anything here except delegate to the base class.
     *
     * @param archive the archive
     * @param version the current version of this class
     */
    template <class Archive>
    void serialize(Archive &archive, const unsigned int version)
    {
        archive &boost::serialization::base_object<NodeBasedCellPopulation<DIM>>(*this);
        this->Validate();
    }

protected:
private:
public:
    /**
     * Default constructor.
     *
     * Note that the cell population will take responsibility for freeing the memory used by the nodes.
     *
     * @param rMesh a mutable nodes-only mesh
     * @param rCells a vector of cells
     * @param locationIndices an optional vector of location indices that correspond to real cells
     * @param deleteMesh whether to delete nodes-only mesh in destructor
     * @param validate whether to call Validate() in the constructor or not
     */
    TCellAbmCellPopulation(NodesOnlyMesh<DIM>& rMesh,
                            std::vector<CellPtr>& rCells,
                            const std::vector<unsigned> locationIndices=std::vector<unsigned>(),
                            bool deleteMesh=false,
                            bool validate=true);

    /**
     * Constructor for use by the de-serializer.
     *
     * @param rMesh a mutable nodes-only mesh
     */
    TCellAbmCellPopulation(NodesOnlyMesh<DIM>& rMesh);

    /**
     * Destructor.
     *
     * Frees all our node memory.
     */
    virtual ~TCellAbmCellPopulation();

    /**
     * This counts the number of tumour cells that the cell iterator covers. It does not include dead cells or cells that are
     * associated with a deleted location in the mesh.
     *
     * @return the number of real cells.
     */
    unsigned GetNumTumourCells();

    /**
     * Overridden GetDampingConstant() method.
     *
     * Get the damping constant for the cell associated with this node,
     * i.e. d in drdt = F/d.
     *
     * If the cell is wild-type, then the normal damping constant is returned. If
     * the cell has a mutation, then the mutant damping constant is returned.
     *
     * Note that by default, the normal and mutant damping constants are the same.
     * To alter the damping constant for mutant cells, call the method
     * SetDampingConstantMutant() on the CellPopulation.
     *
     * @param nodeIndex the global index of this node
     * @return the damping constant at the Cell associated with this node
     */
    virtual double GetDampingConstant(unsigned nodeIndex) override;
};

#include "SerializationExportWrapper.hpp"
EXPORT_TEMPLATE_CLASS_SAME_DIMS(TCellAbmCellPopulation)

namespace boost
{
    namespace serialization
    {
        /**
         * Serialize information required to construct a TCellAbmCellPopulation.
         */
        template <class Archive, unsigned DIM>
        inline void save_construct_data(
            Archive &ar, const TCellAbmCellPopulation<DIM> *t, const unsigned int file_version)
        {
            // Save data required to construct instance
            const NodesOnlyMesh<DIM> *p_mesh = &(t->rGetMesh());
            ar &p_mesh;
        }

        /**
         * De-serialize constructor parameters and initialise a TCellAbmCellPopulation.
         * Loads the mesh from separate files.
         */
        template <class Archive, unsigned DIM>
        inline void load_construct_data(
            Archive &ar, TCellAbmCellPopulation<DIM> *t, const unsigned int file_version)
        {
            // Retrieve data from archive required to construct new instance
            NodesOnlyMesh<DIM> *p_mesh;
            ar >> p_mesh;

            // Invoke inplace constructor to initialise instance
            ::new (t) TCellAbmCellPopulation<DIM>(*p_mesh);
        }
    }
} // namespace ...

#endif /*TCELLABM_POPULATION_TCELLABM_POPULATION_HPP*/
