# Supplementary material for: Exploring the relationship between vascular remodelling and tumour growth using agent-based modelling
Source: PLoS Comput Biol. 2026 May 15;22(5):e1012967. doi: 10.1371/journal.pcbi.1012967 (PMC13354106; doi:10.1371/journal.pcbi.1012967)
Supplement: S1 Code — (GZ) [file pcbi.1012967.s004.gz › VascularRemodelling_Fan2025/src/population/TCellAbmCellPopulation.cpp]

#include "TCellAbmCellPopulation.hpp"

#include "AbstractCellPopulation.hpp"
#include "CellLabel.hpp"


template <unsigned DIM>
TCellAbmCellPopulation<DIM>::TCellAbmCellPopulation(NodesOnlyMesh<DIM>& rMesh,
                            std::vector<CellPtr>& rCells,
                            const std::vector<unsigned> locationIndices,
                            bool deleteMesh,
                            bool validate) :
    NodeBasedCellPopulation<DIM>(rMesh, rCells, locationIndices, deleteMesh, validate)
{}

template <unsigned DIM>
TCellAbmCellPopulation<DIM>::TCellAbmCellPopulation(NodesOnlyMesh<DIM>& rMesh) :
    NodeBasedCellPopulation<DIM>(rMesh)
{}

template <unsigned DIM>
TCellAbmCellPopulation<DIM>::~TCellAbmCellPopulation()
{}

template<unsigned DIM>
unsigned TCellAbmCellPopulation<DIM>::GetNumTumourCells()
{
    unsigned counter = 0;
    for (typename AbstractCellPopulation<DIM>::Iterator cell_iter=this->Begin();
         cell_iter!=this->End();
         ++cell_iter)
    {
        if ((*cell_iter)->GetCellData()->GetItem("cell_type") == 1) counter++;
    }
    return counter;
}

template <unsigned DIM>
double TCellAbmCellPopulation<DIM>::GetDampingConstant(unsigned nodeIndex)
{
    if (this->IsGhostNode(nodeIndex) || this->IsParticle(nodeIndex))
    {
        return this->GetDampingConstantNormal();
    }
    else
    {
        CellPtr p_cell = this->GetCellUsingLocationIndex(nodeIndex);
        return p_cell->GetCellData()->GetItem("damping_coefficient");
    }
}

// Explicit instantiation
template class TCellAbmCellPopulation<1>;
template class TCellAbmCellPopulation<2>;
template class TCellAbmCellPopulation<3>;

// Serialization for Boost >= 1.36
#include "SerializationExportWrapperForCpp.hpp"
EXPORT_TEMPLATE_CLASS_SAME_DIMS(TCellAbmCellPopulation)
