# Supplementary material for: Exploring the relationship between vascular remodelling and tumour growth using agent-based modelling
Source: PLoS Comput Biol. 2026 May 15;22(5):e1012967. doi: 10.1371/journal.pcbi.1012967 (PMC13354106; doi:10.1371/journal.pcbi.1012967)
Supplement: S1 Code — (GZ) [file pcbi.1012967.s004.gz › VascularRemodelling_Fan2025/src/forces/FrictionForce.cpp]

#include "FrictionForce.hpp"

#include "NodeBasedCellPopulation.hpp"
#include "TCellABMEventHandler.hpp"
#include "Debug.hpp"

template <unsigned DIM>
FrictionForce<DIM>::FrictionForce()
        : AbstractForce<DIM>()
{
}

template <unsigned DIM>
FrictionForce<DIM>::~FrictionForce()
{
}

template <unsigned DIM>
void FrictionForce<DIM>::AddForceContribution(AbstractCellPopulation<DIM>& rCellPopulation)
{
    TCellABMEventHandler::BeginEvent(TCellABMEventHandler::FRICTION_FORCE);
    for (typename AbstractCellPopulation<DIM>::Iterator cell_iter = rCellPopulation.Begin();
         cell_iter != rCellPopulation.End();
         ++cell_iter)
    {
        double friction_strength = (*cell_iter)->GetCellData()->GetItem("friction");
        if (friction_strength <= 0) continue;

        unsigned node_index = rCellPopulation.GetLocationIndexUsingCell(*cell_iter);
        Node<DIM>* p_node = rCellPopulation.GetNode(node_index);

        c_vector<double, DIM>& applied_force = p_node->rGetAppliedForce();
        double magnitude = norm_2(applied_force);

        if (magnitude < friction_strength)
        {
            applied_force = zero_vector<double>(DIM);
        }
        else
        {
            applied_force = (magnitude - friction_strength) * applied_force / magnitude;
        }
    }
    TCellABMEventHandler::EndEvent(TCellABMEventHandler::FRICTION_FORCE);
}

template <unsigned DIM>
void FrictionForce<DIM>::OutputForceParameters(out_stream& rParamsFile)
{

    // Call method on direct parent class
    AbstractForce<DIM>::OutputForceParameters(rParamsFile);
}

// Explicit instantiation
template class FrictionForce<1>;
template class FrictionForce<2>;
template class FrictionForce<3>;

// Serialization for Boost >= 1.36
#include "SerializationExportWrapperForCpp.hpp"
EXPORT_TEMPLATE_CLASS_SAME_DIMS(FrictionForce)
