# Supplementary material for: Exploring the relationship between vascular remodelling and tumour growth using agent-based modelling
Source: PLoS Comput Biol. 2026 May 15;22(5):e1012967. doi: 10.1371/journal.pcbi.1012967 (PMC13354106; doi:10.1371/journal.pcbi.1012967)
Supplement: S1 Code — (GZ) [file pcbi.1012967.s004.gz › VascularRemodelling_Fan2025/src/forces/TCellABMSpringForce.cpp]

/*

Copyright (c) 2005-2017, University of Oxford.
All rights reserved.

University of Oxford means the Chancellor, Masters and Scholars of the
University of Oxford, having an administrative office at Wellington
Square, Oxford OX1 2JD, UK.

This file is part of Chaste.

Redistribution and use in source and binary forms, with or without
modification, are permitted provided that the following conditions are met:
 * Redistributions of source code must retain the above copyright notice,
   this list of conditions and the following disclaimer.
 * Redistributions in binary form must reproduce the above copyright notice,
   this list of conditions and the following disclaimer in the documentation
   and/or other materials provided with the distribution.
 * Neither the name of the University of Oxford nor the names of its
   contributors may be used to endorse or promote products derived from this
   software without specific prior written permission.

THIS SOFTWARE IS PROVIDED BY THE COPYRIGHT HOLDERS AND CONTRIBUTORS "AS IS"
AND ANY EXPRESS OR IMPLIED WARRANTIES, INCLUDING, BUT NOT LIMITED TO, THE
IMPLIED WARRANTIES OF MERCHANTABILITY AND FITNESS FOR A PARTICULAR PURPOSE
ARE DISCLAIMED. IN NO EVENT SHALL THE COPYRIGHT HOLDER OR CONTRIBUTORS BE
LIABLE FOR ANY DIRECT, INDIRECT, INCIDENTAL, SPECIAL, EXEMPLARY, OR
CONSEQUENTIAL DAMAGES (INCLUDING, BUT NOT LIMITED TO, PROCUREMENT OF SUBSTITUTE
GOODS OR SERVICES; LOSS OF USE, DATA, OR PROFITS; OR BUSINESS INTERRUPTION)
HOWEVER CAUSED AND ON ANY THEORY OF LIABILITY, WHETHER IN CONTRACT, STRICT
LIABILITY, OR TORT (INCLUDING NEGLIGENCE OR OTHERWISE) ARISING IN ANY WAY OUT
OF THE USE OF THIS SOFTWARE, EVEN IF ADVISED OF THE POSSIBILITY OF SUCH DAMAGE.

 */

#include "TCellABMSpringForce.hpp"
#include "CellLabel.hpp"
#include "BloodVesselProperty.hpp"
#include "TCellABMEventHandler.hpp"
#include "Debug.hpp"

template<unsigned ELEMENT_DIM, unsigned SPACE_DIM>
TCellABMSpringForce<ELEMENT_DIM, SPACE_DIM>::TCellABMSpringForce()
: GeneralisedLinearSpringForce<ELEMENT_DIM, SPACE_DIM>(),
  m_pressures(),
  m_nPressureContributors()
  {
  }

template<unsigned ELEMENT_DIM, unsigned SPACE_DIM>
c_vector<double, SPACE_DIM> TCellABMSpringForce<ELEMENT_DIM,SPACE_DIM>::CalculateForceBetweenNodes(unsigned nodeAGlobalIndex,
                                                                                    unsigned nodeBGlobalIndex,
                                                                                    AbstractCellPopulation<ELEMENT_DIM,SPACE_DIM>& rCellPopulation)
{
    // We should only ever calculate the force between two distinct nodes
    assert(nodeAGlobalIndex != nodeBGlobalIndex);

    Node<SPACE_DIM>* p_node_a = rCellPopulation.GetNode(nodeAGlobalIndex);
    Node<SPACE_DIM>* p_node_b = rCellPopulation.GetNode(nodeBGlobalIndex);

    // Get the node locations
    const c_vector<double, SPACE_DIM>& r_node_a_location = p_node_a->rGetLocation();
    const c_vector<double, SPACE_DIM>& r_node_b_location = p_node_b->rGetLocation();

    // Get the unit vector parallel to the line joining the two nodes
    c_vector<double, SPACE_DIM> unit_difference;
    /*
     * We use the mesh method GetVectorFromAtoB() to compute the direction of the
     * unit vector along the line joining the two nodes, rather than simply subtract
     * their positions, because this method can be overloaded (e.g. to enforce a
     * periodic boundary in Cylindrical2dMesh).
     */
    unit_difference = rCellPopulation.rGetMesh().GetVectorFromAtoB(r_node_a_location, r_node_b_location);

    // Calculate the distance between the two nodes
    double distance_between_nodes = norm_2(unit_difference);
    assert(distance_between_nodes > 0);
    assert(!std::isnan(distance_between_nodes));

    unit_difference /= distance_between_nodes;

    /*
     * If mUseCutOffLength has been set, then there is zero force between
     * two nodes located a distance apart greater than mMechanicsCutOffLength in AbstractTwoBodyInteractionForce.
     */
    if (this->mUseCutOffLength)
    {
        if (distance_between_nodes >= this->GetCutOffLength())
        {
            return zero_vector<double>(SPACE_DIM); // c_vector<double,SPACE_DIM>() is not guaranteed to be fresh memory
        }
    }

    CellPtr p_cell_A = rCellPopulation.GetCellUsingLocationIndex(nodeAGlobalIndex);
    CellPtr p_cell_B = rCellPopulation.GetCellUsingLocationIndex(nodeBGlobalIndex);

    bool isAVessel = p_cell_A->HasCellProperty<BloodVesselProperty>();
    bool isBVessel = p_cell_B->HasCellProperty<BloodVesselProperty>();
    if (isAVessel && isBVessel) return zero_vector<double>(SPACE_DIM);
    if (isAVessel || isBVessel)
    {
        // Cell Vessel
        double cellRadius;
        double vesselRadius;
        // NB: Don't need multiplication_factor right now because no cell-vessel adhesion (assume multiplier is 1 if closer than rest length)
        if (isAVessel)
        {
            cellRadius = CalculateCellTargetRadius(p_node_b, p_cell_B);
            vesselRadius = p_node_a->GetRadius();
        }
        else
        {
            cellRadius = CalculateCellTargetRadius(p_node_a, p_cell_A);
            vesselRadius = p_node_b->GetRadius();
        }

        double forceMagnitude = CellVesselForceMagnitude(cellRadius, vesselRadius, distance_between_nodes);

        if (forceMagnitude > 0)
        {
            m_pressures[nodeAGlobalIndex] += forceMagnitude;
            m_pressures[nodeBGlobalIndex] += forceMagnitude;
            m_nPressureContributors[nodeAGlobalIndex]++;
            m_nPressureContributors[nodeBGlobalIndex]++;
        }
        return -forceMagnitude * unit_difference;
    }

    {
        // Cell Cell
        double a_radius = CalculateCellTargetRadius(p_node_a, p_cell_A);
        double b_radius = CalculateCellTargetRadius(p_node_b, p_cell_B);
        
        double rest_length = a_radius + b_radius;
        /*
        * If the cells are both newly divided, then the rest length of the spring
        * connecting them grows linearly with time, until 1 hour after division.
        */
        if (p_cell_A->GetAge() < this->mMeinekeSpringGrowthDuration && p_cell_B->GetAge() < this->mMeinekeSpringGrowthDuration)
        {
            AbstractCentreBasedCellPopulation<ELEMENT_DIM,SPACE_DIM>* p_static_cast_cell_population = static_cast<AbstractCentreBasedCellPopulation<ELEMENT_DIM,SPACE_DIM>*>(&rCellPopulation);

            std::pair<CellPtr,CellPtr> cell_pair = p_static_cast_cell_population->CreateCellPair(p_cell_A, p_cell_B);

            if (p_static_cast_cell_population->IsMarkedSpring(cell_pair))
            {
                // Spring rest length increases from a small value to the normal rest length over 1 hour
                double lambda = this->mMeinekeDivisionRestingSpringLength;
                rest_length = lambda + (rest_length - lambda) * p_cell_A->GetAge()/this->mMeinekeSpringGrowthDuration;
            }
            if (p_cell_A->GetAge() + SimulationTime::Instance()->GetTimeStep() >= this->mMeinekeSpringGrowthDuration)
            {
                // This spring is about to go out of scope
                p_static_cast_cell_population->UnmarkSpring(cell_pair);
            }
        }


        bool is_closer_than_rest_length = (distance_between_nodes <= rest_length);
        double multiplication_factor = VariableSpringConstantMultiplicationFactor(
            nodeAGlobalIndex, nodeBGlobalIndex, rCellPopulation, is_closer_than_rest_length);

        double forceMagnitude = multiplication_factor * CellCellForceMagnitude(rest_length, distance_between_nodes);

        if (forceMagnitude > 0)
        {
            m_pressures[nodeAGlobalIndex] += forceMagnitude;
            m_pressures[nodeBGlobalIndex] += forceMagnitude;
            m_nPressureContributors[nodeAGlobalIndex]++;
            m_nPressureContributors[nodeBGlobalIndex]++;
        }
        return -forceMagnitude * unit_difference;
    }
}


template<unsigned ELEMENT_DIM, unsigned SPACE_DIM>
double TCellABMSpringForce<ELEMENT_DIM, SPACE_DIM>::CalculateCellTargetRadius(Node<SPACE_DIM>* pNode, CellPtr pCell)
{
    double apoptosisMultiplier = 1.0;
    if (pCell->HasApoptosisBegun())
        apoptosisMultiplier = pCell->GetTimeUntilDeath() / pCell->GetApoptosisTime();

    return apoptosisMultiplier * pNode->GetRadius();
}

template<unsigned ELEMENT_DIM, unsigned SPACE_DIM>
double TCellABMSpringForce<ELEMENT_DIM, SPACE_DIM>::CellCellForceMagnitude(const double rest_length, const double distance)
{   
    const double max_force = 5;
    if (distance <= rest_length)
    {
        double magnitude = -this->mMeinekeSpringStiffness * rest_length* log(distance/rest_length);
        //if (magnitude > max_force) return max_force;
        return magnitude;
    }
    else
    {
        //return 0;
        return -this->mMeinekeSpringStiffness * (distance - rest_length) * exp(-5.0 * ((distance/rest_length) - 1));            
    }
}

template<unsigned ELEMENT_DIM, unsigned SPACE_DIM>
double TCellABMSpringForce<ELEMENT_DIM, SPACE_DIM>::CellVesselForceMagnitude(double cellRadius, double vesselRadius, double distance)
{
    const double max_force = 30;
    if (distance < cellRadius + vesselRadius)
    {
        double magnitude = -2.0 * this->mMeinekeSpringStiffness * cellRadius * log((distance-vesselRadius)/cellRadius);
        if (std::isnan(magnitude) || magnitude > max_force) return max_force;
        return magnitude;
    }
    else
    {
        return 0.0;
    }
}


template<unsigned ELEMENT_DIM, unsigned SPACE_DIM>
double TCellABMSpringForce<ELEMENT_DIM, SPACE_DIM>::VariableSpringConstantMultiplicationFactor(
		unsigned nodeAGlobalIndex,
		unsigned nodeBGlobalIndex,
		AbstractCellPopulation<ELEMENT_DIM, SPACE_DIM>& rCellPopulation,
		bool isCloserThanRestLength)
{
    const auto CalculateMultiplier = [&](unsigned nodeGlobalIndex)
    {
        CellPtr pCell = rCellPopulation.GetCellUsingLocationIndex(nodeGlobalIndex);
        if (!pCell->HasApoptosisBegun()) return 1.0;
        return pCell->GetTimeUntilDeath() / pCell->GetApoptosisTime();
    };

	if (isCloserThanRestLength) return 1.0;
    return CalculateMultiplier(nodeAGlobalIndex) * CalculateMultiplier(nodeBGlobalIndex);
}

template<unsigned ELEMENT_DIM, unsigned SPACE_DIM>
void TCellABMSpringForce<ELEMENT_DIM,SPACE_DIM>::AddForceContribution(AbstractCellPopulation<ELEMENT_DIM,SPACE_DIM>& rCellPopulation)
{
    TCellABMEventHandler::BeginEvent(TCellABMEventHandler::TCELLABM_SPRING_FORCE);
    m_nPressureContributors.clear();
    m_pressures.clear();
    
    GeneralisedLinearSpringForce<ELEMENT_DIM, SPACE_DIM>::AddForceContribution(rCellPopulation);

    for (typename AbstractCellPopulation<ELEMENT_DIM, SPACE_DIM>::Iterator cell_iter = rCellPopulation.Begin();
            cell_iter != rCellPopulation.End();
            ++cell_iter)
    {
        unsigned int node_index = rCellPopulation.GetLocationIndexUsingCell(*cell_iter);
        double pressure = 0;
        if (m_nPressureContributors.find(node_index) != m_nPressureContributors.end())
        {
            pressure = m_pressures.at(node_index) / m_nPressureContributors.at(node_index);
        }
        cell_iter->GetCellData()->SetItem("pressure", pressure);
    }
    TCellABMEventHandler::EndEvent(TCellABMEventHandler::TCELLABM_SPRING_FORCE);
}


template<unsigned ELEMENT_DIM, unsigned SPACE_DIM>
void TCellABMSpringForce<ELEMENT_DIM, SPACE_DIM>::OutputForceParameters(out_stream& rParamsFile)
{
	
	// Call direct parent class
	GeneralisedLinearSpringForce<ELEMENT_DIM, SPACE_DIM>::OutputForceParameters(rParamsFile);
}

// Explicit instantiation
template class TCellABMSpringForce<1,1>;
template class TCellABMSpringForce<1,2>;
template class TCellABMSpringForce<2,2>;
template class TCellABMSpringForce<1,3>;
template class TCellABMSpringForce<2,3>;
template class TCellABMSpringForce<3,3>;

// Serialization for Boost >= 1.36
#include "SerializationExportWrapperForCpp.hpp"
EXPORT_TEMPLATE_CLASS_ALL_DIMS(TCellABMSpringForce)
