# Supplementary material for: Exploring the relationship between vascular remodelling and tumour growth using agent-based modelling
Source: PLoS Comput Biol. 2026 May 15;22(5):e1012967. doi: 10.1371/journal.pcbi.1012967 (PMC13354106; doi:10.1371/journal.pcbi.1012967)
Supplement: S1 Code — (GZ) [file pcbi.1012967.s004.gz › VascularRemodelling_Fan2025/src/forces/FrictionForce.hpp]

#ifndef TCELLABM_FORCES_FRICTION_FORCE_HPP
#define TCELLABM_FORCES_FRICTION_FORCE_HPP


#include "AbstractForce.hpp"


template <unsigned DIM>
class FrictionForce : public AbstractForce<DIM>
{
private:

    friend class boost::serialization::access;
    /**
     * Boost Serialization method for archiving/checkpointing.
     * Archives the object and its member variables.
     *
     * @param archive  The boost archive.
     * @param version  The current version of this class.
     */
    template<class Archive>
    void serialize(Archive & archive, const unsigned int version)
    {
        archive & boost::serialization::base_object<AbstractForce<DIM> >(*this);
    }

protected:

public:

    /**
     * Constructor.
     */
    FrictionForce();

    /**
     * Destructor.
     */
    ~FrictionForce();

    /**
     * Overridden AddForceContribution() method.
     *
     * @param rCellPopulation reference to the cell population
     *
     * Fc = chi(C,|gradC|) gradC/|gradC|  (if |gradC|>0, else Fc = 0)
     *
     */
    void AddForceContribution(AbstractCellPopulation<DIM>& rCellPopulation);

    /**
     * Overridden OutputForceParameters() method.
     *
     * @param rParamsFile the file stream to which the parameters are output
     */
    void OutputForceParameters(out_stream& rParamsFile);

};

#include "SerializationExportWrapper.hpp"
EXPORT_TEMPLATE_CLASS_SAME_DIMS(FrictionForce)


#endif // TCELLABM_FORCES_FRICTION_FORCE_HPP
