# Supplementary material for: Exploring the relationship between vascular remodelling and tumour growth using agent-based modelling
Source: PLoS Comput Biol. 2026 May 15;22(5):e1012967. doi: 10.1371/journal.pcbi.1012967 (PMC13354106; doi:10.1371/journal.pcbi.1012967)
Supplement: S1 Code — (GZ) [file pcbi.1012967.s004.gz › VascularRemodelling_Fan2025/src/boundary_conditions/PistonCompressionBoundaryCondition.cpp]

#include "PistonCompressionBoundaryCondition.hpp"
#include "AbstractCentreBasedCellPopulation.hpp"
#include "SimulationTime.hpp"

template<unsigned DIM>
PistonCompressionBoundaryCondition<DIM>::PistonCompressionBoundaryCondition(AbstractCellPopulation<DIM>* pCellPopulation)
    : AbstractCellPopulationBoundaryCondition<DIM>(pCellPopulation),
    m_compressionStartTime(0.0),
    m_compressionDuration(1.0),
    m_compressionDistance(0.0)
{
}

template <unsigned DIM>
double PistonCompressionBoundaryCondition<DIM>::GetPistonPosition() const
{
    double time = SimulationTime::Instance()->GetTime();
    if (time < m_compressionStartTime) return 0.0;
    if (time > m_compressionStartTime + m_compressionDuration) return m_compressionDistance;
    return m_compressionDistance * (time - m_compressionStartTime) / m_compressionDuration;
}

template<unsigned DIM>
void PistonCompressionBoundaryCondition<DIM>::ImposeBoundaryCondition(const std::map<Node<DIM>*, c_vector<double, DIM> >& rOldLocations)
{
    // We iterate differently depending on whether we are using a centre- or vertex-based model
    if (dynamic_cast<AbstractCentreBasedCellPopulation<DIM>*>(this->mpCellPopulation) == nullptr)
    {
        EXCEPTION("PistonCompressionBoundaryCondition requires a subclass of AbstractCentreBasedCellPopulation.");
    }

    const double position = GetPistonPosition();

    // Iterate over all nodes associated with real cells to update their positions
    for (typename AbstractCellPopulation<DIM>::Iterator cell_iter = this->mpCellPopulation->Begin();
            cell_iter != this->mpCellPopulation->End();
            ++cell_iter)
    {
        // Get index of node associated with cell
        unsigned node_index = this->mpCellPopulation->GetLocationIndexUsingCell(*cell_iter);

        // Get pointer to this node
        Node<DIM>* p_node = this->mpCellPopulation->GetNode(node_index);

        // Any cell that has moved below the bottom of the crypt must be moved back up
        if (p_node->rGetLocation()[DIM-1] < position)
        {
            p_node->rGetModifiableLocation()[DIM-1] = position;
        }
        assert(p_node->rGetLocation()[DIM-1] >= position);

        if (p_node->rGetLocation()[DIM-1] > m_pistonLength)
        {
            p_node->rGetModifiableLocation()[DIM-1] = m_pistonLength;
        }
        assert(p_node->rGetLocation()[DIM-1] <= m_pistonLength);
    }
}

template<unsigned DIM>
bool PistonCompressionBoundaryCondition<DIM>::VerifyBoundaryCondition()
{
    bool boundary_condition_satisfied = true;

    const double position = GetPistonPosition();

    /*
     * Here we verify that the boundary condition is still satisfied by simply
     * checking that no cells lies below the y=0 boundary.
     */
    for (typename AbstractCellPopulation<DIM>::Iterator cell_iter = this->mpCellPopulation->Begin();
         cell_iter != this->mpCellPopulation->End();
         ++cell_iter)
    {
        // Get index of node associated with cell
        unsigned node_index = this->mpCellPopulation->GetLocationIndexUsingCell(*cell_iter);

        // Get pointer to this node
        Node<DIM>* p_node = this->mpCellPopulation->GetNode(node_index);

        // If this node lies below the y=0 boundary, break and return false
        if (p_node->rGetLocation()[DIM-1] < position || p_node->rGetLocation()[DIM-1] > m_pistonLength)
        {
            boundary_condition_satisfied = false;
            break;
        }
    }

    return boundary_condition_satisfied;
}

template<unsigned DIM>
void PistonCompressionBoundaryCondition<DIM>::SetCompressionStartTime(const double startTime)
{
    m_compressionStartTime = startTime;
}

template<unsigned DIM>
double PistonCompressionBoundaryCondition<DIM>::GetCompressionStartTime() const
{
    return m_compressionStartTime;
}

template<unsigned DIM>
void PistonCompressionBoundaryCondition<DIM>::SetCompressionDuration(const double duration)
{
    m_compressionDuration = duration;
}

template<unsigned DIM>
double PistonCompressionBoundaryCondition<DIM>::GetCompressionDuration() const
{
    return m_compressionDuration;
}

template<unsigned DIM>
void PistonCompressionBoundaryCondition<DIM>::SetCompressionDistance(const double distance)
{
    m_compressionDistance = distance;
}

template<unsigned DIM>
double PistonCompressionBoundaryCondition<DIM>::GetCompressionDistance() const
{
    return m_compressionDistance;
}

template <unsigned DIM>
void PistonCompressionBoundaryCondition<DIM>::SetPistonLength(const double length)
{
    m_pistonLength = length;
}

template <unsigned DIM>
double PistonCompressionBoundaryCondition<DIM>::GetPistonLength() const
{
    return m_pistonLength;
}

template<unsigned DIM>
void PistonCompressionBoundaryCondition<DIM>::OutputCellPopulationBoundaryConditionParameters(out_stream& rParamsFile)
{
    *rParamsFile << "\t\t<CompressionStartTime>" << m_compressionStartTime << "</CompressionStartTime>\n";
    *rParamsFile << "\t\t<CompressionDuration>" << m_compressionDuration << "</CompressionDuration>\n";
    *rParamsFile << "\t\t<CompressionDistance>" << m_compressionDistance << "</CompressionDistance>\n";
    *rParamsFile << "\t\t<PistonLength>" << m_pistonLength << "</PistonLength>\n";
    ///\todo Can we abstract these XML out methods and do automatic indentation?
    // Call method on direct parent class
    AbstractCellPopulationBoundaryCondition<DIM>::OutputCellPopulationBoundaryConditionParameters(rParamsFile);
}

// Explicit instantiation
template class PistonCompressionBoundaryCondition<1>;
template class PistonCompressionBoundaryCondition<2>;
template class PistonCompressionBoundaryCondition<3>;

// Serialization for Boost >= 1.36
#include "SerializationExportWrapperForCpp.hpp"
EXPORT_TEMPLATE_CLASS_SAME_DIMS(PistonCompressionBoundaryCondition)
