# Supplementary material for: Exploring the relationship between vascular remodelling and tumour growth using agent-based modelling
Source: PLoS Comput Biol. 2026 May 15;22(5):e1012967. doi: 10.1371/journal.pcbi.1012967 (PMC13354106; doi:10.1371/journal.pcbi.1012967)
Supplement: S1 Code — (GZ) [file pcbi.1012967.s004.gz › VascularRemodelling_Fan2025/src/boundary_conditions/BloodVesselBoundaryCondition.cpp]

#include "BloodVesselBoundaryCondition.hpp"
#include "BloodVesselProperty.hpp"
#include "AbstractOffLatticeCellPopulation.hpp"
#include "AbstractCentreBasedCellPopulation.hpp"
#include "VertexBasedCellPopulation.hpp"

template<unsigned ELEMENT_DIM, unsigned SPACE_DIM>
BloodVesselBoundaryCondition<ELEMENT_DIM,SPACE_DIM>::BloodVesselBoundaryCondition(
    AbstractCellPopulation<ELEMENT_DIM,SPACE_DIM>* pCellPopulation) :
        AbstractCellPopulationBoundaryCondition<ELEMENT_DIM,SPACE_DIM>(pCellPopulation)
{}


template<unsigned ELEMENT_DIM, unsigned SPACE_DIM>
void BloodVesselBoundaryCondition<ELEMENT_DIM,SPACE_DIM>::ImposeBoundaryCondition(const std::map<Node<SPACE_DIM>*, c_vector<double, SPACE_DIM> >& rOldLocations)
{
    ///\todo Move this to constructor. If this is in the constructor then Exception always throws.
    if (dynamic_cast<AbstractOffLatticeCellPopulation<ELEMENT_DIM,SPACE_DIM>*>(this->mpCellPopulation)==nullptr)
    {
        EXCEPTION("BloodVesselBoundaryCondition requires a subclass of AbstractOffLatticeCellPopulation.");
    }

    assert((dynamic_cast<AbstractCentreBasedCellPopulation<ELEMENT_DIM,SPACE_DIM>*>(this->mpCellPopulation))
            || (SPACE_DIM==ELEMENT_DIM && (dynamic_cast<VertexBasedCellPopulation<SPACE_DIM>*>(this->mpCellPopulation))) );

    for (typename AbstractCellPopulation<ELEMENT_DIM,SPACE_DIM>::Iterator cell_iter = this->mpCellPopulation->Begin();
            cell_iter != this->mpCellPopulation->End();
            ++cell_iter)
    {
        if (!(cell_iter->template HasCellProperty<BloodVesselProperty>()))
            continue;

        unsigned node_index = this->mpCellPopulation->GetLocationIndexUsingCell(*cell_iter);
        Node<SPACE_DIM>* p_node = this->mpCellPopulation->GetNode(node_index);

        // Get old node location
        c_vector<double, SPACE_DIM> old_node_location = rOldLocations.find(p_node)->second;

        // Return node to old location
        p_node->rGetModifiableLocation() = old_node_location;
    }
}

template<unsigned ELEMENT_DIM, unsigned SPACE_DIM>
bool BloodVesselBoundaryCondition<ELEMENT_DIM, SPACE_DIM>::VerifyBoundaryCondition()
{
    return true;
}

template <unsigned ELEMENT_DIM, unsigned SPACE_DIM>
void BloodVesselBoundaryCondition<ELEMENT_DIM, SPACE_DIM>::OutputCellPopulationBoundaryConditionParameters(out_stream& rParamsFile)
{
    AbstractCellPopulationBoundaryCondition<ELEMENT_DIM, SPACE_DIM>::OutputCellPopulationBoundaryConditionParameters(rParamsFile);
}


// Explicit instantiation
template class BloodVesselBoundaryCondition<1,1>;
template class BloodVesselBoundaryCondition<1,2>;
template class BloodVesselBoundaryCondition<2,2>;
template class BloodVesselBoundaryCondition<1,3>;
template class BloodVesselBoundaryCondition<2,3>;
template class BloodVesselBoundaryCondition<3,3>;

// Serialization for Boost >= 1.36
#include "SerializationExportWrapperForCpp.hpp"
EXPORT_TEMPLATE_CLASS_ALL_DIMS(BloodVesselBoundaryCondition)
