# Supplementary material for: Exploring the relationship between vascular remodelling and tumour growth using agent-based modelling
Source: PLoS Comput Biol. 2026 May 15;22(5):e1012967. doi: 10.1371/journal.pcbi.1012967 (PMC13354106; doi:10.1371/journal.pcbi.1012967)
Supplement: S1 Code — (GZ) [file pcbi.1012967.s004.gz › VascularRemodelling_Fan2025/src/configuration/radiotherapySimulationConfiguration.cpp]

#include "radiotherapySimulationConfiguration.hpp"

RadiotherapySimulationConfiguration::RadiotherapySimulationConfiguration() :
    SimulationConfiguration(),
    RadiotherapyConfig(std::make_shared<RadiotherapyConfiguration>())
{
    m_options.add_options()
    ;

    m_options.add(RadiotherapyConfig->options());
}
