# Supplementary material for: Exploring the relationship between vascular remodelling and tumour growth using agent-based modelling
Source: PLoS Comput Biol. 2026 May 15;22(5):e1012967. doi: 10.1371/journal.pcbi.1012967 (PMC13354106; doi:10.1371/journal.pcbi.1012967)
Supplement: S1 Code — (GZ) [file pcbi.1012967.s004.gz › VascularRemodelling_Fan2025/src/configuration/simulationConfiguration.hpp]

#ifndef TCELLABM_SIMULATION_CONFIGURATION_HPP
#define TCELLABM_SIMULATION_CONFIGURATION_HPP

#include "abstractConfiguration.hpp"
#include "tcellConfiguration.hpp"
#include "macrophageConfiguration.hpp"
#include "vesselConfiguration.hpp"
#include "radiotherapyConfiguration.hpp"

#include <boost/program_options.hpp>
#include <memory>

namespace po = boost::program_options;
class SimulationConfiguration : public AbstractConfiguration
{
public:
    std::string SimulationID;
    int Iteration;
    int Seed;
    int ConfigurationSeed;
    double EndTime;
    int MaxCellCount;

    int Flag;

    double DomainWidth, DomainHeight;

    double ACCD_T, ACCD_S;
    double DTBV;
    int NOBV, NOBV_PRUNED;

    unsigned InitialMacrophageCount;
    double MacrophageProbability;

    double DampingConstant;
    double FrictionStrength;
    double ECMDensityFrictionMultiplier;
    double ECMDensityDampingMultiplier;
    double MeinekeSpringStiffness;

    double TumourQuiescenceVolume;

    double StromaHypoxicConcentration;
    double StromaNecroticConcentration;
    double TumourHypoxicConcentration;
    double TumourNecroticConcentration;

    double OxygenDiffusionCoefficient, OxygenDecayRate, OxygenSourceCoefficient, OxygenConsumptionCoefficient;

    double OxygenPDEStepSize;

    std::string OxygenInitialSolutionFile;

    VesselConfigurationPtr VesselConfig;

    double SimulationOutputsPerHour;


public:
    SimulationConfiguration();

};

typedef std::shared_ptr<SimulationConfiguration> SimulationConfigurationPtr;

#endif // TCELLABM_SIMULATION_CONFIGURATION_HPP
