# Supplementary material for: Exploring the relationship between vascular remodelling and tumour growth using agent-based modelling
Source: PLoS Comput Biol. 2026 May 15;22(5):e1012967. doi: 10.1371/journal.pcbi.1012967 (PMC13354106; doi:10.1371/journal.pcbi.1012967)
Supplement: S1 Code — (GZ) [file pcbi.1012967.s004.gz › VascularRemodelling_Fan2025/src/configuration/simulationConfiguration.cpp]

#include "simulationConfiguration.hpp"

SimulationConfiguration::SimulationConfiguration() :
    AbstractConfiguration("This is a CHASTE executable.\n"),
    VesselConfig(std::make_shared<VesselConfiguration>())
{
    m_options.add_options()
        ("help", "Display help message")
        ("ID", po::value<std::string>(&SimulationID)->required(), "Simulation ID (string)")
        ("IT", po::value<int>(&Iteration)->default_value(0), "Iteration number (int)")
        ("Seed", po::value<int>(&Seed)->default_value(-1), "Simulation Seed (int)")
        ("ConfigurationSeed", po::value<int>(&ConfigurationSeed)->default_value(-1), "Seed for Simulation Setup (int)")
        ("Flag", po::value<int>(&Flag)->default_value(0), "Debug testing config option (int)")
        ("EndTime", po::value<double>(&EndTime)->default_value(500), "Simulation End Time (double)")
        ("MaxCellCount", po::value<int>(&MaxCellCount)->default_value(15000), "Maximum number of tumour cells before terminating simulation (int)")
        ("WIDTH", po::value<double>(&DomainWidth)->default_value(50), "Domain width (double)")
        ("HEIGHT", po::value<double>(&DomainHeight)->default_value(50), "Domain height (double)")
        ("ACCD_T", po::value<double>(&ACCD_T)->default_value(24), "Average cell cycle duration for tumour cells (double)")
        ("ACCD_S", po::value<double>(&ACCD_S)->default_value(32), "Average cell cycle duration for stromal cells (double)")
        ("DTBV", po::value<double>(&DTBV)->default_value(17), "Initial distance of blood vessels from tumour cells (double)")
        ("NOBV", po::value<int>(&NOBV)->default_value(32), "Target number of blood vessels (int)")
        ("NOBV_PRUNED", po::value<int>(&NOBV_PRUNED)->default_value(64), "Target number of pruned blood vessels (int)")
        ("InitialMacrophageCount", po::value<unsigned>(&InitialMacrophageCount)->default_value(100), "DEPRECATED (unsigned)")
        ("MacrophageProbability", po::value<double>(&MacrophageProbability)->default_value(0.1), "Fraction of stromal cells assigned as macrophages (double)")
        ("DampingConstant", po::value<double>(&DampingConstant)->default_value(1.0), "Damping Constant for Force Balance (double)")
        ("FrictionStrength", po::value<double>(&FrictionStrength)->default_value(0.0), "Friction Force Strength (double)")
        ("ECMDensityFrictionMultiplier", po::value<double>(&ECMDensityFrictionMultiplier)->default_value(1.0), "Multiplier to convert ECM density to friction strength (double)")
        ("ECMDensityDampingMultiplier", po::value<double>(&ECMDensityDampingMultiplier)->default_value(1.0), "Multiplier to convert ECM Density to Damping Coefficient (double)")
        ("MeinekeSpringStiffness", po::value<double>(&MeinekeSpringStiffness)->default_value(5.0), "Spring Constant for inter-cellular meineke model force (double)")
        ("TumourQuiescenceVolume", po::value<double>(&TumourQuiescenceVolume)->default_value(0.6), "Percentage desired volume for contact inhibition (double)")
        ("StromaHypoxicConcentration", po::value<double>(&StromaHypoxicConcentration)->default_value(0.1), "Oxygen Concentration for Stromal Cell Hypoxia (double)")
        ("StromaNecroticConcentration", po::value<double>(&StromaNecroticConcentration)->default_value(0.01), "Oxygen Concentration for Stromal Cell Necrosis (double)")
        ("TumourHypoxicConcentration", po::value<double>(&TumourHypoxicConcentration)->default_value(0.01), "Oxygen Concentration for Tumour Hypoxia (double)")
        ("TumourNecroticConcentration", po::value<double>(&TumourNecroticConcentration)->default_value(0.01), "Oxygen Concentration for Tumour Necrosis (double)")
        ("SimulationOutputsPerHour", po::value<double>(&SimulationOutputsPerHour)->default_value(2.0), "Visualisation output frequency per hour (double)")
        
        ("OxygenDiffusionCoefficient", po::value<double>(&OxygenDiffusionCoefficient)->default_value(1),
            "Oxygen diffusion coefficient (double)")
        ("OxygenDecayRate", po::value<double>(&OxygenDecayRate)->default_value(0.0),
            "Oxygen Decay Rate (double)")
        ("OxygenSourceCoefficient", po::value<double>(&OxygenSourceCoefficient)->default_value(5),
            "Oxygen Source Coefficient (double)")
        ("OxygenConsumptionCoefficient", po::value<double>(&OxygenConsumptionCoefficient)->default_value(0.03),
            "Cellular oxygen consumption rate (double)")
        ("OxygenPDEStepSize", po::value<double>(&OxygenPDEStepSize)->default_value(1.0),
            "Spatial step size for oxygen pde discretization (double)")
        ("OxygenInitialSolutionFile", po::value<std::string>(&OxygenInitialSolutionFile)->default_value(""),
            ".vtu file with initial oxygen pde solution (string)")
    ;

    m_options.add(VesselConfig->options());
}
