# Supplementary material for: Exploring the relationship between vascular remodelling and tumour growth using agent-based modelling
Source: PLoS Comput Biol. 2026 May 15;22(5):e1012967. doi: 10.1371/journal.pcbi.1012967 (PMC13354106; doi:10.1371/journal.pcbi.1012967)
Supplement: S1 Code — (GZ) [file pcbi.1012967.s004.gz › VascularRemodelling_Fan2025/src/configuration/radiotherapyConfiguration.hpp]

#ifndef TCELLABM_RADIOTHERAPY_CONFIGURATION_HPP
#define TCELLABM_RADIOTHERAPY_CONFIGURATION_HPP

#include "abstractConfiguration.hpp"

#include <boost/program_options.hpp>
#include <memory>

namespace po = boost::program_options;
class RadiotherapyConfiguration : public AbstractConfiguration
{
public:
    double RadiotherapyAlpha;
    double RadiotherapyBeta;
    double RadiotherapyGamma;
    double RadiotherapyDose;
    double RadiotherapyOxygenModificationFactor;
    double RadiotherapyOxygenModificationThreshold;
    double RadiotherapyEndTimeExtension;

public:
    RadiotherapyConfiguration();

};

typedef std::shared_ptr<RadiotherapyConfiguration> RadiotherapyConfigurationPtr;


#endif // TCELLABM_RADIOTHERAPY_CONFIGURATION_HPP
