# Supplementary material for: Exploring the relationship between vascular remodelling and tumour growth using agent-based modelling
Source: PLoS Comput Biol. 2026 May 15;22(5):e1012967. doi: 10.1371/journal.pcbi.1012967 (PMC13354106; doi:10.1371/journal.pcbi.1012967)
Supplement: S1 Code — (GZ) [file pcbi.1012967.s004.gz › VascularRemodelling_Fan2025/src/configuration/abstractConfiguration.cpp]

#include "abstractConfiguration.hpp"

#include <iostream>
#include <iomanip>

AbstractConfiguration::AbstractConfiguration() :
    m_options(),
    m_vm()
{}

AbstractConfiguration::AbstractConfiguration(const std::string desc):
    m_options(desc),
    m_vm()
{}

bool AbstractConfiguration::parse(int argc, char** argv)
{
    m_vm.clear();
    po::store(po::command_line_parser(argc, argv).options(m_options).run(), m_vm);
    
    if (m_vm.count("help"))
    {
		std::cout << std::endl << std::setprecision(3) << m_options << "\n";
		return false;
    }
    po::notify(m_vm);
    return true;
}

const po::options_description& AbstractConfiguration::options() const
{
    return m_options;
}

void AbstractConfiguration::write_options(std::ostream& os) const
{
    os << "{";
    bool first = true;
    for (const auto& p : m_vm)
    {
        os << (first ? "\"" : ",\"") << p.first << "\":";
        if (p.second.value().type() == typeid(unsigned int)) os << p.second.as<unsigned int>();
        else if (p.second.value().type() == typeid(int)) os << p.second.as<int>();
        else if (p.second.value().type() == typeid(double)) os << p.second.as<double>();
        else if (p.second.value().type() == typeid(std::string)) os << '"' << p.second.as<std::string>() << '"';
        else if (p.second.value().type() == typeid(char)) os << '"' << p.second.as<char>() << '"';
        else os << '"' << p.second.value().type().name() << '"';
        os << std::flush;
        if (first) first = false;
    }
    os << "}" << std::endl;
}
