# Supplementary material for: Exploring the relationship between vascular remodelling and tumour growth using agent-based modelling
Source: PLoS Comput Biol. 2026 May 15;22(5):e1012967. doi: 10.1371/journal.pcbi.1012967 (PMC13354106; doi:10.1371/journal.pcbi.1012967)
Supplement: S1 Code — (GZ) [file pcbi.1012967.s004.gz › VascularRemodelling_Fan2025/src/configuration/vesselConfiguration.cpp]

#include "vesselConfiguration.hpp"


VesselConfiguration::VesselConfiguration() :
    AbstractConfiguration()
{
    m_options.add_options()
        ("VesselMaxRadius", po::value<double>(&VesselMaxRadius)->default_value(0.75), "Maximum blood vessel radius (double)")
        ("VesselMinRadius", po::value<double>(&VesselMinRadius)->default_value(0.0), "Minimum blood vessel radius(double)")
        ("VesselPressure", po::value<double>(&VesselPressure)->default_value(2.0), "Internal blood vessel pressure (double)")
        ("VesselRadiusDamping", po::value<double>(&VesselRadiusDamping)->default_value(1.0), "Damping coefficient for blood vessel occlusion (double)")
        ("VesselOccludedDeathDelay", po::value<double>(&VesselOccludedDeathDelay)->default_value(12.0), "Time occluded for vessel to die (double)")
        ("VesselOcclusionThreshold", po::value<double>(&VesselOcclusionThreshold)->default_value(0.95), "Radius threshold for cell to be considered sufficiently occluded to die (double)")
        ("VesselHypoxicThreshold", po::value<double>(&HypoxicThreshold)->default_value(0.1), "Threshold for location to be considered hypoxic (double)")
        ("AngiogenesisDelay", po::value<double>(&AngiogenesisDelay)->default_value(24), "Time a region must be hypoxic for before angiogenesis begins (double)")
        ("AngiogenesisRadius", po::value<double>(&AngiogenesisRadius)->default_value(8), "Radius around live vessels where angiogenesis is allowed (double)")
        ("RegrowthProbability", po::value<double>(&RegrowthProbability)->default_value(0.2), "Probability of vessel being created if angiogenesis is allowed (double)")
    ;
}
