# Supplementary material for: Exploring the relationship between vascular remodelling and tumour growth using agent-based modelling
Source: PLoS Comput Biol. 2026 May 15;22(5):e1012967. doi: 10.1371/journal.pcbi.1012967 (PMC13354106; doi:10.1371/journal.pcbi.1012967)
Supplement: S1 Code — (GZ) [file pcbi.1012967.s004.gz › VascularRemodelling_Fan2025/src/configuration/vesselConfiguration.hpp]

#ifndef TCELLABM_VESSEL_CONFIGURATION_HPP
#define TCELLABM_VESSEL_CONFIGURATION_HPP

#include "abstractConfiguration.hpp"

#include <boost/program_options.hpp>
#include <memory>

namespace po = boost::program_options;
class VesselConfiguration : public AbstractConfiguration
{
public:
    double VesselMaxRadius;
    double VesselMinRadius;
    double VesselPressure;
    double VesselRadiusDamping;
    double VesselOccludedDeathDelay;
    double VesselOcclusionThreshold;

    double HypoxicThreshold;
    double AngiogenesisDelay;
    double AngiogenesisRadius;
    double RegrowthProbability;

public:
    VesselConfiguration();

};

typedef std::shared_ptr<VesselConfiguration> VesselConfigurationPtr;


#endif // TCELLABM_VESSEL_CONFIGURATION_HPP
