# Supplementary material for: Exploring the relationship between vascular remodelling and tumour growth using agent-based modelling
Source: PLoS Comput Biol. 2026 May 15;22(5):e1012967. doi: 10.1371/journal.pcbi.1012967 (PMC13354106; doi:10.1371/journal.pcbi.1012967)
Supplement: S1 Code — (GZ) [file pcbi.1012967.s004.gz › VascularRemodelling_Fan2025/src/configuration/pistonSimulationConfiguration.cpp]

#include "pistonSimulationConfiguration.hpp"

PistonSimulationConfiguration::PistonSimulationConfiguration() : SimulationConfiguration()
{
    m_options.add_options()
        ("CompressionStartTime", po::value<double>(&CompressionStartTime)->default_value(0.0), "Start time for piston compression (double)")
        ("CompressionDuration", po::value<double>(&CompressionDuration)->default_value(10.0), "Duration of piston compression (double)")
        ("CompressionDistance", po::value<double>(&CompressionDistance)->default_value(20), "Distance piston moves (double)")
        ("InitialSpacing", po::value<double>(&InitialSpacing)->default_value(1.0), "Initial inter-cellular distance (double)");
}
