# Supplementary material for: Exploring the relationship between vascular remodelling and tumour growth using agent-based modelling
Source: PLoS Comput Biol. 2026 May 15;22(5):e1012967. doi: 10.1371/journal.pcbi.1012967 (PMC13354106; doi:10.1371/journal.pcbi.1012967)
Supplement: S1 Code — (GZ) [file pcbi.1012967.s004.gz › VascularRemodelling_Fan2025/src/configuration/radiotherapyConfiguration.cpp]

#include "radiotherapyConfiguration.hpp"


RadiotherapyConfiguration::RadiotherapyConfiguration() :
    AbstractConfiguration()
{
    m_options.add_options()
        ("RadiotherapyAlpha", po::value<double>(&RadiotherapyAlpha)->default_value(0.3), "Alpha in radiotherapy LQ model (double)")
        ("RadiotherapyBeta", po::value<double>(&RadiotherapyBeta)->default_value(0.03), "Beta in radiotherapy LQ model (double)")
        ("RadiotherapyGamma", po::value<double>(&RadiotherapyGamma)->default_value(.25), "Dose modification for quiescent cells (double)")
        ("RadiotherapyDose", po::value<double>(&RadiotherapyDose)->default_value(6), "Radiotherapy dose (double)")
        ("RadiotherapyOxygenModificationFactor", po::value<double>(&RadiotherapyOxygenModificationFactor)->default_value(.33), "Radiotherapy oxygen modification factor (double)")
        ("RadiotherapyOxygenModificationThreshold", po::value<double>(&RadiotherapyOxygenModificationThreshold)->default_value(.1), "Oxygen threshold for dose modification (double)")
        ("RadiotherapyEndTimeExtension", po::value<double>(&RadiotherapyEndTimeExtension)->default_value(1000.0), "Time extension after radiotherapy is applied (double)")
    ;

}
