# Supplementary material for: Exploring the relationship between vascular remodelling and tumour growth using agent-based modelling
Source: PLoS Comput Biol. 2026 May 15;22(5):e1012967. doi: 10.1371/journal.pcbi.1012967 (PMC13354106; doi:10.1371/journal.pcbi.1012967)
Supplement: S1 Code — (GZ) [file pcbi.1012967.s004.gz › VascularRemodelling_Fan2025/src/configuration/abstractConfiguration.hpp]

#ifndef TCELLABM_ABSTRACT_CONFIGURATION_HPP
#define TCELLABM_ABSTRACT_CONFIGURATION_HPP

#include <boost/program_options.hpp>
#include <vector>


namespace po = boost::program_options;
class AbstractConfiguration
{
protected:
    po::options_description m_options;
    po::variables_map m_vm;

public:
    AbstractConfiguration();
    AbstractConfiguration(const std::string desc);

    bool parse(int argc, char** argv);

    const po::options_description& options() const;

    void write_options(std::ostream& os) const;
};

#endif // TCELLABM_ABSTRACT_CONFIGURATION_HPP
