# Supplementary material for: Exploring the relationship between vascular remodelling and tumour growth using agent-based modelling
Source: PLoS Comput Biol. 2026 May 15;22(5):e1012967. doi: 10.1371/journal.pcbi.1012967 (PMC13354106; doi:10.1371/journal.pcbi.1012967)
Supplement: S1 Code — (GZ) [file pcbi.1012967.s004.gz › VascularRemodelling_Fan2025/src/pde/OxygenPde.hpp]

/*

Copyright (c) 2005-2020, University of Oxford.
All rights reserved.

University of Oxford means the Chancellor, Masters and Scholars of the
University of Oxford, having an administrative office at Wellington
Square, Oxford OX1 2JD, UK.

This file is part of Chaste.

Redistribution and use in source and binary forms, with or without
modification, are permitted provided that the following conditions are met:
 * Redistributions of source code must retain the above copyright notice,
   this list of conditions and the following disclaimer.
 * Redistributions in binary form must reproduce the above copyright notice,
   this list of conditions and the following disclaimer in the documentation
   and/or other materials provided with the distribution.
 * Neither the name of the University of Oxford nor the names of its
   contributors may be used to endorse or promote products derived from this
   software without specific prior written permission.

THIS SOFTWARE IS PROVIDED BY THE COPYRIGHT HOLDERS AND CONTRIBUTORS "AS IS"
AND ANY EXPRESS OR IMPLIED WARRANTIES, INCLUDING, BUT NOT LIMITED TO, THE
IMPLIED WARRANTIES OF MERCHANTABILITY AND FITNESS FOR A PARTICULAR PURPOSE
ARE DISCLAIMED. IN NO EVENT SHALL THE COPYRIGHT HOLDER OR CONTRIBUTORS BE
LIABLE FOR ANY DIRECT, INDIRECT, INCIDENTAL, SPECIAL, EXEMPLARY, OR
CONSEQUENTIAL DAMAGES (INCLUDING, BUT NOT LIMITED TO, PROCUREMENT OF SUBSTITUTE
GOODS OR SERVICES; LOSS OF USE, DATA, OR PROFITS; OR BUSINESS INTERRUPTION)
HOWEVER CAUSED AND ON ANY THEORY OF LIABILITY, WHETHER IN CONTRACT, STRICT
LIABILITY, OR TORT (INCLUDING NEGLIGENCE OR OTHERWISE) ARISING IN ANY WAY OUT
OF THE USE OF THIS SOFTWARE, EVEN IF ADVISED OF THE POSSIBILITY OF SUCH DAMAGE.

*/

#ifndef TCELLABM_PDE_OXYGEN_PDE_HPP
#define TCELLABM_PDE_OXYGEN_PDE_HPP

#include "ChasteSerialization.hpp"
#include <boost/serialization/base_object.hpp>

#include "AbstractChemokinePde.hpp"

/**
 * A parabolic PDE to be solved numerically using the finite element method, for
 * coupling to a cell-based simulation.
 *
 * The PDE takes the form
 *
 * c*du/dt = Grad.(D*Grad(u)) + k*u*rho(x),
 *
 * where the scalars c, D and k are specified by the members mDuDtCoefficient,
 * mDiffusionCoefficient and mSourceCoefficient, respectively. Their values must
 * be set in the constructor.
 *
 * The function rho(x) denotes the local density of non-apoptotic cells. This
 * quantity is computed for each element of a 'coarse' finite element mesh that is
 * passed to the method SetupSourceTerms() and stored in the member mCellDensityOnCoarseElements.
 * For a point x, rho(x) is defined to be the number of non-apoptotic cells whose
 * centres lie in each finite element containing that point, scaled by the area of
 * that element.
 */
template<unsigned DIM>
class OxygenPde : public AbstractChemokinePde<DIM>
{
    friend class TestCellBasedParabolicPdes;

private:

    /** Needed for serialization.*/
    friend class boost::serialization::access;
    /**
     * Serialize the PDE and its member variables.
     *
     * @param archive the archive
     * @param version the current version of this class
     */
    template<class Archive>
    void serialize(Archive & archive, const unsigned int version)
    {
       archive & boost::serialization::base_object<AbstractChemokinePde<DIM> >(*this);
    }

protected:

    double m_sourceCoefficient;
    double m_consumptionCoefficient;

public:

    /**
     * Constructor.
     *
     * @param rCellPopulation reference to the cell population
     * @param duDtCoefficient rate of reaction (defaults to 1.0)
     * @param diffusionCoefficient rate of diffusion (defaults to 1.0)
     * @param decayRate rate of decay (defaults to 0.1)
     * @param sourceCoefficient source term coefficient (defaults to 0.0)
     * @param consumptionCoefficient receptor uptake coefficient (defaults to 0.0)
     */
    OxygenPde(AbstractCellPopulation<DIM, DIM>& rCellPopulation,
                               double duDtCoefficient=1.0,
                               double diffusionCoefficient=1.0,
                               double decayRate=0.0,
                               double sourceCoefficient=1.0,
                               double consumptionCoefficient=0.03);

    /**
     * Set up the source terms.
     *
     * \todo this is identical to the one in AveragedSourceEllipticPde so refactor.
     *
     * @param rCoarseMesh reference to the coarse mesh
     * @param pCellPdeElementMap optional pointer to the map from cells to coarse elements
     */
    void SetupSourceTerms(TetrahedralMesh<DIM,DIM>& rCoarseMesh, std::map<CellPtr, unsigned>* pCellPdeElementMap=nullptr);

    /**
     * Overridden ComputeSourceTerm() method.
     *
     * @return computed source term.
     *
     * @param rX the point in space at which the nonlinear source term is computed
     * @param u the value of the dependent variable at the point
     * @param pElement the mesh element that x is contained in (optional; defaults to NULL).
     */
    virtual double ComputeSourceTerm(const ChastePoint<DIM>& rX,
                                     double u,
                                     Element<DIM,DIM>* pElement=NULL);
};

#include "SerializationExportWrapper.hpp"
EXPORT_TEMPLATE_CLASS_SAME_DIMS(OxygenPde)

namespace boost
{
namespace serialization
{
/**
 * Serialize rParamsfilel_population;
}

/**
 * De-serialize constructor parameters and initialise a AveragedSourceParabolicPde.
 */
template<class Archive, unsigned DIM>
inline void load_construct_data(
    Archive & ar, OxygenPde<DIM>* t, const unsigned int file_version)
{
    // Retrieve data from archive required to construct new instance
    AbstractCellPopulation<DIM, DIM>* p_cell_population;
    ar >> p_cell_population;

    // Invoke inplace constructor to initialise instance
    ::new(t)OxygenPde<DIM>(*p_cell_population);
}
}
} // namespace ...

#endif /*TCELLABM_PDE_OXYGEN_PDE_HPP*/
