# Supplementary material for: Exploring the relationship between vascular remodelling and tumour growth using agent-based modelling
Source: PLoS Comput Biol. 2026 May 15;22(5):e1012967. doi: 10.1371/journal.pcbi.1012967 (PMC13354106; doi:10.1371/journal.pcbi.1012967)
Supplement: S1 Code — (GZ) [file pcbi.1012967.s004.gz › VascularRemodelling_Fan2025/src/simulations/tumourSimulation.hpp]

#ifndef TCELLABM_SIMULATIONS_TUMOUR_SIMULATION_HPP
#define TCELLABM_SIMULATIONS_TUMOUR_SIMULATION_HPP

#include "NodeBasedCellPopulation.hpp"
#include "NodesOnlyMesh.hpp"
#include "simulationConfiguration.hpp"
#include "OffLatticeSimulation.hpp"
#include "AbstractCellProperty.hpp"
#include "AbstractCellBasedSimulationModifier.hpp"

const int DIM = 2;

class TumourSimulation
{
protected:
    std::shared_ptr<std::vector<Node<DIM>*>> m_nodes;
    std::shared_ptr<NodesOnlyMesh<DIM>> m_mesh;
    std::shared_ptr<NodeBasedCellPopulation<DIM>> m_cellPopulation;
    std::shared_ptr<OffLatticeSimulation<DIM>> m_simulator;

    boost::shared_ptr<ChasteCuboid<DIM>> m_pdeDomain;
    std::shared_ptr<std::vector<ChastePoint<DIM>>> m_vesselLocations;

    std::map<std::string, boost::shared_ptr<AbstractCellProperty>> m_cellProperties;

    std::string m_outputDirectory;

private:
    SimulationConfigurationPtr m_cfg;

public:
    TumourSimulation(SimulationConfigurationPtr cfg);
    virtual ~TumourSimulation();

    virtual void Setup();
    virtual void Solve();
    void ResumeSolve();
    void SetEndTime(double endTime);

    void OutputToConsole(std::string message);

protected:

    virtual void initialiseCellProperties();
    virtual void makeCellPopulation();
    virtual void makeSimulator();

    void makePDEDomain();
    virtual void makeVesselLocations();
    virtual boost::shared_ptr<AbstractCellBasedSimulationModifier<DIM>> makeOxygenPDEModifier();
    virtual void dampingCoefficientModifier();
    virtual void frictionModifier();
    virtual void angiogenesisModifier();

    virtual void addWriters();

    virtual void addModifiers();
    //virtual boost::shared_ptr<AbstractCellBasedSimulationModifier<DIM>> makeTCellPdeModifier();

    virtual void addForces();

    virtual void addFrictionForce();
    virtual void addLateForces();

    virtual void addKillers();

    virtual void addBoundaryConditions();

    void SetupSingletons();
    void DestroySingletons();

    virtual CellPtr makeStromalCell(
        boost::shared_ptr<AbstractCellProperty> p_state,
        boost::shared_ptr<AbstractCellProperty> p_proliferativeType);
    virtual CellPtr makeTumourCell(
        boost::shared_ptr<AbstractCellProperty> p_state,
        boost::shared_ptr<AbstractCellProperty> p_proliferativeType);
    virtual CellPtr makeBloodVessel(
        boost::shared_ptr<AbstractCellProperty> p_state,
        boost::shared_ptr<AbstractCellProperty> p_proliferativeType);

};

#endif // TCELLABM_SIMULATIONS_TUMOUR_SIMULATION_HPP
