# Supplementary material for: Exploring the relationship between vascular remodelling and tumour growth using agent-based modelling
Source: PLoS Comput Biol. 2026 May 15;22(5):e1012967. doi: 10.1371/journal.pcbi.1012967 (PMC13354106; doi:10.1371/journal.pcbi.1012967)
Supplement: S1 Code — (GZ) [file pcbi.1012967.s004.gz › VascularRemodelling_Fan2025/src/simulations/tumourSimulation.cpp]

#include "tumourSimulation.hpp"

#include "BloodVesselCellCycle.hpp"
#include "BloodVesselProperty.hpp"
#include "CellId.hpp"
#include "CellLabel.hpp"
#include "DifferentiatedCellProliferativeType.hpp"
#include "GreenspanAndVolumeCellCycle.hpp"
#include "StemCellProliferativeType.hpp"
#include "WildTypeCellMutationState.hpp"
#include "TCellABMSimulation.hpp"
#include "TCellAbmCellPopulation.hpp"
#include "angiogenesisModifier.hpp"

#include "CellAgesWriter.hpp"
#include "CellProliferativeTypesWriter.hpp"
#include "NodeLocationWriter.hpp"
#include "CellRemovalLocationsWriter.hpp"

#include "BloodVesselBoundaryCondition.hpp"
#include "OxygenPde.hpp"
#include "ParabolicBoxDomainPdeModifier.hpp"
#include "PlaneBoundaryCondition.hpp"
#include "dampingCoefficientModifier.hpp"
#include "frictionModifier.hpp"

#include "FrictionForce.hpp"
#include "TCellABMSpringForce.hpp"

#include "ApoptoticCellKiller.hpp"

#include "VolumeTrackingModifier.hpp"
#include "cellRadiusModifier.hpp"

#include "CellBasedEventHandler.hpp"
#include "TCellABMEventHandler.hpp"

#include "Debug.hpp"
#include "LogFile.hpp"
#include "OutputFileHandler.hpp"

#include <boost/lexical_cast.hpp>
#include <boost/program_options/options_description.hpp>
#include <boost/program_options/parsers.hpp>
#include <boost/program_options/variables_map.hpp>

TumourSimulation::TumourSimulation(SimulationConfigurationPtr cfg) : m_cfg(cfg),
                                                                     m_cellProperties()
{
    {
        std::stringstream output_directory;
        output_directory << "TCellABM/" << m_cfg->SimulationID << "/sim_" << m_cfg->Iteration;
        m_outputDirectory = output_directory.str();
    }
    LogFile::Instance()->Set(1, m_outputDirectory);
    OutputFileHandler handler(m_outputDirectory, false);
    std::shared_ptr<std::ofstream> params_ofs = handler.OpenOutputFile("params.json", std::ios::out | std::ios::trunc);
    m_cfg->write_options(*params_ofs);
}

TumourSimulation::~TumourSimulation()
{
    /* To avoid memory leaks, we conclude by deleting any pointers that we created in the test.*/
    for (unsigned i = 0; i < m_nodes->size(); i++)
    {
        delete (*m_nodes)[i];
    }
    DestroySingletons();
}

void TumourSimulation::Solve()
{
    long seed = time(NULL);
    if (m_cfg->Seed == -1)
        RandomNumberGenerator::Instance()->Reseed(seed);
    else
        RandomNumberGenerator::Instance()->Reseed(m_cfg->Seed);
    std::cout << "Seed = " << (m_cfg->Seed < 0 ? seed : m_cfg->Seed) << std::endl;
    

    ResumeSolve();
}

void TumourSimulation::ResumeSolve()
{
    m_simulator->Solve();

    if (CellBasedEventHandler::IsEnabled()) CellBasedEventHandler::Report();
    if (TCellABMEventHandler::IsEnabled()) TCellABMEventHandler::Report();
}

void TumourSimulation::OutputToConsole(std::string message)
{
    // Compose the message
    std::stringstream ss;
    ss << m_cfg->SimulationID << " #" << m_cfg->Iteration << ": " << message << std::endl;

    // Send it to the console
    std::cout << ss.str() << std::flush;
}

void TumourSimulation::Setup()
{
    OutputToConsole("Beginning Tumour Setup");
    SetupSingletons();

    initialiseCellProperties();
    makeVesselLocations();
    makeCellPopulation();
    addWriters();

    makePDEDomain();
    makeSimulator();

    addModifiers();
    addForces();
    addLateForces();
    addKillers();
    addBoundaryConditions();

    OutputToConsole("Completed Setup");
}

void TumourSimulation::initialiseCellProperties()
{
    // m_cellProperties["BloodVesselProperty"] = boost::make_shared<BloodVesselProperty>();

    m_cellProperties["WildTypeCellMutationState"] = boost::make_shared<WildTypeCellMutationState>();
    m_cellProperties["StemCellProliferativeType"] = boost::make_shared<StemCellProliferativeType>();
    m_cellProperties["DifferentiatedCellProliferativeType"] = boost::make_shared<DifferentiatedCellProliferativeType>();
}

void TumourSimulation::makeCellPopulation()
{
    // Generate Mesh:
    // Make Vector
    m_nodes = std::make_shared<std::vector<Node<DIM>*> >();

    std::vector<CellPtr> cells;

    // Stroma Nodes
    unsigned nodeNum = 0;

    // if Flag == 0
    // Fill the domain with stromal cells
    if (m_cfg->Flag == 0)
    {
        unsigned numStromaNodes = 0;
        // For staggering ro);ws
        unsigned rownum = 1;
        double offset;
        for (double x = 0; x <= m_cfg->DomainWidth; x = x + 0.75) // x++)
        {
            offset = 0;
            if (rownum % 2)
            {
                offset = 0.75 / 2;
            }
            for (double y = 0 + offset; y <= m_cfg->DomainHeight; y = y + 0.75) // y++)
            {
                if (DIM == 2)
                {
                    m_nodes->push_back(new Node<DIM>(nodeNum, false, x, y));
                    nodeNum++;
                    CellPtr p_cell = makeStromalCell(m_cellProperties["WildTypeCellMutationState"], m_cellProperties["DifferentiatedCellProliferativeType"]);
                    cells.push_back(p_cell);
                }
            }
            rownum++;
        }
    }

    { // Make Tumour Cells
        double x = m_cfg->DomainWidth * 0.5;
        double y = m_cfg->DomainHeight * 0.5;
        m_nodes->push_back(new Node<DIM>(nodeNum, false, x, y));
        nodeNum++;
        m_nodes->push_back(new Node<DIM>(nodeNum, false, x - 0.5, y));
        nodeNum++;
        m_nodes->push_back(new Node<DIM>(nodeNum, false, x, y - 0.5));
        nodeNum++;
        m_nodes->push_back(new Node<DIM>(nodeNum, false, x - 0.5, y - 0.5));
        nodeNum++;
        unsigned numTumourNodes = 0;
        numTumourNodes = numTumourNodes + 4;

        for (unsigned i = 0; i < numTumourNodes; i++)
        {
            CellPtr p_cell = makeTumourCell(m_cellProperties["WildTypeCellMutationState"], m_cellProperties["StemCellProliferativeType"]);
            cells.push_back(p_cell);
        }
    }

    for (size_t i = 0; i < m_vesselLocations->size(); i++)
    {
        m_nodes->push_back(new Node<DIM>(nodeNum++, (*m_vesselLocations)[i], false));
        CellPtr p_cell = makeBloodVessel(m_cellProperties["WildTypeCellMutationState"], m_cellProperties["DifferentiatedCellProliferativeType"]);
        if (i > m_cfg->NOBV)
        {
            dynamic_cast<BloodVesselCellCycle*>(p_cell->GetCellCycleModel())->PruneVessel();
        }
        cells.push_back(p_cell);
    }

    m_mesh = std::make_shared<NodesOnlyMesh<DIM> >();
    // Cut off length: 1.5 cell radii
    m_mesh->ConstructNodesWithoutMesh(*m_nodes, 1.6);

    // Make cell population (2D)
    m_cellPopulation = std::make_shared<TCellAbmCellPopulation<DIM> >(*m_mesh, cells);
    m_cellPopulation->SetAbsoluteMovementThreshold(2.0); // DBL_MAX);//Set big movement threshold
}

CellPtr TumourSimulation::makeStromalCell(
    boost::shared_ptr<AbstractCellProperty> p_state,
    boost::shared_ptr<AbstractCellProperty> p_proliferativeType)
{
    GreenspanAndVolumeCellCycle* p_model = new GreenspanAndVolumeCellCycle;
    p_model->SetDimension(DIM);
    p_model->SetMinCellCycleDuration(m_cfg->ACCD_S * 0.75);
    p_model->SetMaxCellCycleDuration(m_cfg->ACCD_S * 1.25);
    p_model->SetHypoxicConcentration(m_cfg->StromaHypoxicConcentration);
    p_model->SetNecroticConcentration(m_cfg->StromaNecroticConcentration);
    p_model->SetQuiescenceVolumeProportion(0.75);

    CellPtr p_cell(new Cell(p_state, p_model)); // Default cell radius is 0.5
    p_cell->SetCellProliferativeType(p_proliferativeType);
    p_cell->GetCellData()->SetItem("oxygen", 1);
    p_cell->GetCellData()->SetItem("cell_type", 0);
    p_cell->GetCellData()->SetItem("density", 0);
    p_cell->GetCellData()->SetItem("density_grad_x", 0);
    p_cell->GetCellData()->SetItem("density_grad_y", 0);
    p_cell->GetCellData()->SetItem("damping_coefficient", 1);
    p_cell->GetCellData()->SetItem("friction", 0);
    p_cell->GetCellData()->SetItem("volume", 0);
    p_cell->GetCellData()->SetItem("target_radius", 0.5);
    p_cell->GetCellData()->SetItem("pressure", 0);
    p_cell->GetCellData()->SetItem("damage", 0);
    p_cell->SetApoptosisTime(48); // Apoptosis time in hours - how long before a cell is removed?
    double birthTime = -RandomNumberGenerator::Instance()->ranf() * (m_cfg->ACCD_S * 0.75);
    p_cell->SetBirthTime(birthTime);
    return p_cell;
}

CellPtr TumourSimulation::makeTumourCell(
    boost::shared_ptr<AbstractCellProperty> p_state,
    boost::shared_ptr<AbstractCellProperty> p_proliferativeType)
{
    GreenspanAndVolumeCellCycle* p_model = new GreenspanAndVolumeCellCycle;
    p_model->SetDimension(DIM);
    p_model->SetMinCellCycleDuration(m_cfg->ACCD_T * 0.75);
    p_model->SetMaxCellCycleDuration(m_cfg->ACCD_T * 1.25);
    p_model->SetHypoxicConcentration(m_cfg->TumourHypoxicConcentration);
    p_model->SetNecroticConcentration(m_cfg->TumourNecroticConcentration);
    // Tumour cells have much higher tolerance to contact inhibition
    p_model->SetQuiescenceVolumeProportion(m_cfg->TumourQuiescenceVolume);

    CellPtr p_cell(new Cell(p_state, p_model)); // Default cell radius is 0.5
    p_cell->SetCellProliferativeType(p_proliferativeType);
    p_cell->GetCellData()->SetItem("oxygen", 1);
    p_cell->GetCellData()->SetItem("cell_type", 1);
    p_cell->GetCellData()->SetItem("density", 0);
    p_cell->GetCellData()->SetItem("density_grad_x", 0);
    p_cell->GetCellData()->SetItem("density_grad_y", 0);
    p_cell->GetCellData()->SetItem("damping_coefficient", 1);
    p_cell->GetCellData()->SetItem("friction", 0);
    p_cell->GetCellData()->SetItem("volume", 0);
    p_cell->GetCellData()->SetItem("target_radius", 0.5);
    p_cell->GetCellData()->SetItem("pressure", 0);
    p_cell->GetCellData()->SetItem("damage", 0);
    p_cell->SetApoptosisTime(48); // Apoptosis time in hours - how long before a cell is removed?

    double birthTime = -RandomNumberGenerator::Instance()->ranf() * (m_cfg->ACCD_T * 0.75);
    p_cell->SetBirthTime(birthTime);
    return p_cell;
}

CellPtr TumourSimulation::makeBloodVessel(
    boost::shared_ptr<AbstractCellProperty> p_state,
    boost::shared_ptr<AbstractCellProperty> p_proliferativeType)
{
    BloodVesselCellCycle* p_model = new BloodVesselCellCycle;
    p_model->SetOcclusionThreshold(m_cfg->VesselConfig->VesselOcclusionThreshold);
    p_model->SetOccludedDeathDelay(m_cfg->VesselConfig->VesselOccludedDeathDelay);
    p_model->SetVesselMaxRadius(m_cfg->VesselConfig->VesselMaxRadius);
    p_model->SetVesselMinRadius(m_cfg->VesselConfig->VesselMinRadius);
    p_model->SetVesselPressure(m_cfg->VesselConfig->VesselPressure);
    p_model->SetVesselRadiusDamping(m_cfg->VesselConfig->VesselRadiusDamping);
    p_model->SetVesselMaxSourceStrength(1.0);
    p_model->SetHypoxicThreshold(m_cfg->VesselConfig->HypoxicThreshold);
    p_model->SetDimension(DIM);

    CellPtr p_cell(new Cell(p_state, p_model)); // Default cell radius is 0.5
    p_cell->SetCellProliferativeType(p_proliferativeType);
    p_cell->GetCellData()->SetItem("oxygen", 1);
    p_cell->GetCellData()->SetItem("cell_type", 4);
    p_cell->GetCellData()->SetItem("density", 0);
    p_cell->GetCellData()->SetItem("density_grad_x", 0);
    p_cell->GetCellData()->SetItem("density_grad_y", 0);
    p_cell->GetCellData()->SetItem("damping_coefficient", 1);
    p_cell->GetCellData()->SetItem("friction", 0);
    p_cell->GetCellData()->SetItem("volume", 0);
    p_cell->GetCellData()->SetItem("target_radius", 0.75);
    p_cell->GetCellData()->SetItem("pressure", 0);
    p_cell->GetCellData()->SetItem("damage", 0);
    p_cell->AddCellProperty(boost::make_shared<BloodVesselProperty>());
    return p_cell;
}

void TumourSimulation::makeSimulator()
{
    double visualisationOutputFrequencyPerHour = m_cfg->SimulationOutputsPerHour;

    m_simulator = std::make_shared<TCellABMSimulation<DIM> >(*m_cellPopulation);
    TCellABMSimulation<DIM>* tcellabmSimulation = dynamic_cast<TCellABMSimulation<DIM>*>(m_simulator.get());
    tcellabmSimulation->SetMaxCellCount(m_cfg->MaxCellCount);

    m_simulator->SetOutputDirectory(m_outputDirectory);
    m_simulator->SetSamplingTimestepMultiple(120 / visualisationOutputFrequencyPerHour);
    m_simulator->SetEndTime(m_cfg->EndTime);
}

void TumourSimulation::SetEndTime(double endTime)
{
    m_simulator->SetEndTime(endTime);
}

void TumourSimulation::addWriters()
{
    // Write summary statistic files
    m_cellPopulation->AddPopulationWriter<NodeLocationWriter>();
    m_cellPopulation->AddCellWriter<CellProliferativeTypesWriter>();
    m_cellPopulation->AddCellWriter<CellAgesWriter>();
    m_cellPopulation->AddCellPopulationEventWriter<CellRemovalLocationsWriter>();
}

void TumourSimulation::makePDEDomain()
{
    // Create a ChasteCuboid on which to base the finite element mesh used to solve the PDE
    ChastePoint<DIM> lower(0, 0, 0);
    ChastePoint<DIM> upper(m_cfg->DomainWidth, m_cfg->DomainHeight, 0);
    m_pdeDomain = boost::make_shared<ChasteCuboid<DIM> >(lower, upper);
}

void TumourSimulation::makeVesselLocations()
{
    // We have Neumann BCs along the boundaries of the simulation domain
    // Dirichlet BCs are set at blood vessel point sources
    // Choose BVs to be random mesh points, rather than picking random points and then meshing
    m_vesselLocations = std::make_shared<std::vector<ChastePoint<DIM> > >();
    if (m_cfg->Flag != 0)
    {
        m_vesselLocations->push_back(ChastePoint<DIM>(0.0, 0.0));
        m_vesselLocations->push_back(ChastePoint<DIM>(m_cfg->DomainWidth, 0.0));
        m_vesselLocations->push_back(ChastePoint<DIM>(0.0, m_cfg->DomainHeight));
        m_vesselLocations->push_back(ChastePoint<DIM>(m_cfg->DomainWidth, m_cfg->DomainHeight));
    }

    std::vector<ChastePoint<DIM> > possibleVesselList;
    // Choose blood vessel coordinates

    double centreX = 0.5 * m_cfg->DomainWidth;
    double centreY = 0.5 * m_cfg->DomainHeight;

    for (int x = 1; x < m_cfg->DomainWidth; x++)
    {
        for (int y = 1; y < m_cfg->DomainHeight; y++)
        {
            double dist = sqrt(pow((x - centreX), 2) + pow((y - centreY), 2));
            if (dist >= m_cfg->DTBV)
            {
                possibleVesselList.push_back(ChastePoint<DIM>(x, y));
            }
        }
    }
    
    std::vector<unsigned> order;
    RandomNumberGenerator::Instance()->Shuffle(possibleVesselList.size(), order);
    // Now select numberOfBloodVessels points randomly from possibleVesselList
    // If possibleVesselList contains fewer than numberOfBloodVessels elements, select them all
    if (possibleVesselList.size() < m_cfg->NOBV)
    {
        m_cfg->NOBV = possibleVesselList.size();
    }
    for (int i = 0; i < m_cfg->NOBV + m_cfg->NOBV_PRUNED; i++)
    {
        m_vesselLocations->push_back(possibleVesselList[order[i]]);
    }
}

boost::shared_ptr<AbstractCellBasedSimulationModifier<DIM>> TumourSimulation::makeOxygenPDEModifier()
{
    double consumptionCoefficient = m_cfg->OxygenConsumptionCoefficient; // was -0.03
    double diffusionCoefficient = m_cfg->OxygenDiffusionCoefficient;
    double decayRate = m_cfg->OxygenDecayRate;
    double sourceCoefficient = m_cfg->OxygenSourceCoefficient;

    MAKE_PTR_ARGS(OxygenPde<DIM>, p_oxygen_pde, (*m_cellPopulation,
                                                 /*DuDt*/ 1.0,
                                                 /*Diffusion*/ diffusionCoefficient,
                                                 /*Decay*/ decayRate,
                                                 /*Source*/ sourceCoefficient,
                                                 /*Consumption*/ consumptionCoefficient));
    MAKE_PTR_ARGS(ConstBoundaryCondition<DIM>, p_oxygen_bc, (0));
    bool is_neumann_bc = true;
    // Create a PDE modifier and set the name of the dependent variable in the PDE
    MAKE_PTR_ARGS(ParabolicBoxDomainPdeModifier<DIM>, p_oxygen_pde_modifier,
                  (p_oxygen_pde, p_oxygen_bc, is_neumann_bc, m_pdeDomain, m_cfg->OxygenPDEStepSize));
    p_oxygen_pde_modifier->SetDependentVariableName("oxygen");
    p_oxygen_pde_modifier->SetBcsOnBoxBoundary(true); // was false

    return p_oxygen_pde_modifier;
}

void TumourSimulation::dampingCoefficientModifier()
{
    boost::shared_ptr<DampingCoefficientModifier<DIM> > p_modifier = boost::make_shared<DampingCoefficientModifier<DIM> >();
    p_modifier->SetDampingConstant(m_cfg->DampingConstant);
    p_modifier->SetECMDensityDampingMultiplier(m_cfg->ECMDensityDampingMultiplier);

    m_simulator->AddSimulationModifier(p_modifier);
}

void TumourSimulation::frictionModifier()
{
    boost::shared_ptr<FrictionModifier<DIM> > p_modifier = boost::make_shared<FrictionModifier<DIM> >();
    p_modifier->SetFrictionConstant(m_cfg->FrictionStrength);
    p_modifier->SetECMDensityFrictionMultiplier(m_cfg->ECMDensityFrictionMultiplier);

    m_simulator->AddSimulationModifier(p_modifier);
}

void TumourSimulation::angiogenesisModifier()
{
    boost::shared_ptr<AngiogenesisModifier<DIM>> p_modifier = boost::make_shared<AngiogenesisModifier<DIM>>();
    p_modifier->SetAngiogenesisDelay(m_cfg->VesselConfig->AngiogenesisDelay);
    p_modifier->SetAngiogenesisRadius(m_cfg->VesselConfig->AngiogenesisRadius);
    p_modifier->SetRegrowthProbability(m_cfg->VesselConfig->RegrowthProbability);

    m_simulator->AddSimulationModifier(p_modifier);
}

void TumourSimulation::addModifiers()
{
    m_simulator->AddSimulationModifier(makeOxygenPDEModifier());

    dampingCoefficientModifier();
    frictionModifier();

    MAKE_PTR(VolumeTrackingModifier<DIM>, p_modifier);
    m_simulator->AddSimulationModifier(p_modifier);

    MAKE_PTR(CellRadiusModifier<DIM>, p_cellRadiusModifier);
    m_simulator->AddSimulationModifier(p_cellRadiusModifier);

    angiogenesisModifier();

    OutputToConsole("Added Tumour Simulation Modifiers");
}

void TumourSimulation::addForces()
{
    MAKE_PTR(TCellABMSpringForce<DIM>, p_force);
    p_force->SetMeinekeSpringStiffness(m_cfg->MeinekeSpringStiffness);
    p_force->SetCutOffLength(1.5);
    m_simulator->AddForce(p_force);
    OutputToConsole("Added Tumour Simulation Forces");
}

void TumourSimulation::addFrictionForce()
{
    MAKE_PTR(FrictionForce<DIM>, p_frictionForce);
    m_simulator->AddForce(p_frictionForce);
}

void TumourSimulation::addLateForces()
{
    addFrictionForce();
}

void TumourSimulation::addKillers()
{
    // Killer which removes apoptotic cells
    MAKE_PTR_ARGS(ApoptoticCellKiller<DIM>, p_apoptosis_killer, (m_cellPopulation.get()));
    m_simulator->AddCellKiller(p_apoptosis_killer);
    OutputToConsole("Added Tumour Simulation Killers");
}

void TumourSimulation::addBoundaryConditions()
{
    // Boundary conditions: Add a wall along the x axis
    c_vector<double, 2> point = zero_vector<double>(2);
    c_vector<double, 2> normal = zero_vector<double>(2);
    normal(0) = -1.0;
    MAKE_PTR_ARGS(PlaneBoundaryCondition<2>, p_bc1, (m_cellPopulation.get(), point, normal));
    p_bc1->SetUseJiggledNodesOnPlane(true);
    m_simulator->AddCellPopulationBoundaryCondition(p_bc1);

    // Boundary conditions: Add a wall along the bottom
    c_vector<double, 2> normal2 = zero_vector<double>(2);
    c_vector<double, 2> point2 = zero_vector<double>(2);
    normal2(1) = -1.0;
    MAKE_PTR_ARGS(PlaneBoundaryCondition<2>, p_bc2, (m_cellPopulation.get(), point2, normal2));
    p_bc2->SetUseJiggledNodesOnPlane(true);
    m_simulator->AddCellPopulationBoundaryCondition(p_bc2);

    // Boundary conditions: Add a wall along the top
    c_vector<double, 2> normal3 = zero_vector<double>(2);
    c_vector<double, 2> point3 = zero_vector<double>(2);
    normal3(1) = 1.0;
    point3(1) = m_cfg->DomainHeight;
    MAKE_PTR_ARGS(PlaneBoundaryCondition<2>, p_bc3, (m_cellPopulation.get(), point3, normal3));
    p_bc3->SetUseJiggledNodesOnPlane(true);
    m_simulator->AddCellPopulationBoundaryCondition(p_bc3);

    // Boundary conditions: Add a wall along the right hand side
    c_vector<double, 2> point4 = zero_vector<double>(2);
    c_vector<double, 2> normal4 = zero_vector<double>(2);
    point4(0) = m_cfg->DomainWidth;
    normal4(0) = 1.0;
    MAKE_PTR_ARGS(PlaneBoundaryCondition<2>, p_bc4, (m_cellPopulation.get(), point4, normal4));
    p_bc4->SetUseJiggledNodesOnPlane(true);
    m_simulator->AddCellPopulationBoundaryCondition(p_bc4);

    MAKE_PTR_ARGS(BloodVesselBoundaryCondition<2>, p_bloodVesselBoundaryCondition, (m_cellPopulation.get()));
    m_simulator->AddCellPopulationBoundaryCondition(p_bloodVesselBoundaryCondition);
}

void TumourSimulation::SetupSingletons()
{
    TCellABMEventHandler::Reset();

    // Set up what the test suite would do
    SimulationTime::Instance()->SetStartTime(0.0);
    long seed = time(NULL);
    if (m_cfg->ConfigurationSeed == -1)
        RandomNumberGenerator::Instance()->Reseed(seed);
    else
        RandomNumberGenerator::Instance()->Reseed(m_cfg->ConfigurationSeed);
    std::cout << "Configuration Seed = " << (m_cfg->ConfigurationSeed < 0 ? seed : m_cfg->ConfigurationSeed) << std::endl;
    // std::stringstream message;
    // message << "Reseeding with seed " << std::to_string(seed) << std::endl;
    // std::cout << message.str() << std::flush;
    // RandomNumberGenerator::Instance()->Reseed(m_cfg->Iteration);
    CellPropertyRegistry::Instance()->Clear();
    CellId::ResetMaxCellId();
}

void TumourSimulation::DestroySingletons()
{
    // This is from the tearDown method of the test suite
    SimulationTime::Destroy();
    RandomNumberGenerator::Destroy();
    CellPropertyRegistry::Instance()->Clear();
}
