# Supplementary material for: Exploring the relationship between vascular remodelling and tumour growth using agent-based modelling
Source: PLoS Comput Biol. 2026 May 15;22(5):e1012967. doi: 10.1371/journal.pcbi.1012967 (PMC13354106; doi:10.1371/journal.pcbi.1012967)
Supplement: S1 Code — (GZ) [file pcbi.1012967.s004.gz › VascularRemodelling_Fan2025/src/simulations/singleVesselSimulation.hpp]

#ifndef TCELLABM_SIMULATIONS_SINGLE_VESSEL_SIMULATION_HPP
#define TCELLABM_SIMULATIONS_SINGLE_VESSEL_SIMULATION_HPP


#include "tumourSimulation.hpp"


class SingleVesselSimulation : public TumourSimulation
{
protected:

private:
    SimulationConfigurationPtr m_cfg;

public:
    SingleVesselSimulation(SimulationConfigurationPtr cfg);
    virtual ~SingleVesselSimulation();

protected:

    virtual void makeCellPopulation() override;


};


#endif //TCELLABM_SIMULATIONS_SINGLE_VESSEL_SIMULATION_HPP
