# Supplementary material for: Exploring the relationship between vascular remodelling and tumour growth using agent-based modelling
Source: PLoS Comput Biol. 2026 May 15;22(5):e1012967. doi: 10.1371/journal.pcbi.1012967 (PMC13354106; doi:10.1371/journal.pcbi.1012967)
Supplement: S1 Code — (GZ) [file pcbi.1012967.s004.gz › VascularRemodelling_Fan2025/src/simulations/singleVesselSimulation.cpp]

#include "singleVesselSimulation.hpp"

#include "TCellAbmCellPopulation.hpp"


SingleVesselSimulation::SingleVesselSimulation(SimulationConfigurationPtr cfg):
    TumourSimulation(cfg),
    m_cfg(cfg)
{}
SingleVesselSimulation::~SingleVesselSimulation() {}


void SingleVesselSimulation::makeCellPopulation()
{
    // Generate Mesh:
    // Make Vector
    m_nodes = std::make_shared<std::vector<Node<DIM>*> >();

    std::vector<CellPtr> cells;

    // Stroma Nodes
    unsigned nodeNum = 0;
    
    double x = m_cfg->DomainWidth * 0.5;
    double y = m_cfg->DomainHeight * 0.5;

    m_nodes->push_back(new Node<DIM>(nodeNum++, false, x, y));
    CellPtr p_cell = makeBloodVessel(m_cellProperties["WildTypeCellMutationState"], m_cellProperties["DifferentiatedCellProliferativeType"]);
    p_cell->GetCellData()->SetItem("oxygen", 0.1);
    cells.push_back(p_cell);
    
    { // Make Tumour Cells
        m_nodes->push_back(new Node<DIM>(nodeNum++, false, x+0.5, y+0.5));
        m_nodes->push_back(new Node<DIM>(nodeNum++, false, x - 0.5, y+0.5));
        m_nodes->push_back(new Node<DIM>(nodeNum++, false, x+0.5, y - 0.5));
        m_nodes->push_back(new Node<DIM>(nodeNum++, false, x - 0.5, y - 0.5));
        unsigned numTumourNodes = 4;

        for (unsigned i = 0; i < numTumourNodes; i++)
        {
            CellPtr p_cell = makeTumourCell(m_cellProperties["WildTypeCellMutationState"], m_cellProperties["StemCellProliferativeType"]);
            cells.push_back(p_cell);
        }
    }

    m_mesh = std::make_shared<NodesOnlyMesh<DIM> >();
    // Cut off length: 1.5 cell radii
    m_mesh->ConstructNodesWithoutMesh(*m_nodes, 1.6);

    // Make cell population (2D)
    m_cellPopulation = std::make_shared<TCellAbmCellPopulation<DIM> >(*m_mesh, cells);
    m_cellPopulation->SetAbsoluteMovementThreshold(2.0); // DBL_MAX);//Set big movement threshold
}
