# Supplementary material for: Exploring the relationship between vascular remodelling and tumour growth using agent-based modelling
Source: PLoS Comput Biol. 2026 May 15;22(5):e1012967. doi: 10.1371/journal.pcbi.1012967 (PMC13354106; doi:10.1371/journal.pcbi.1012967)
Supplement: S1 Code — (GZ) [file pcbi.1012967.s004.gz › VascularRemodelling_Fan2025/src/simulations/radiotherapySimulation.hpp]

#ifndef TCELLABM_SIMULATIONS_RADIOTHERAPY_SIMULATION_NO_STROMA_HPP
#define TCELLABM_SIMULATIONS_RADIOTHERAPY_SIMULATION_NO_STROMA_HPP


#include "tumourSimulation.hpp"
#include "radiotherapySimulationConfiguration.hpp"


class RadiotherapySimulation : public TumourSimulation
{
protected:

    //std::shared_ptr<RadiotherapyKiller<DIM>> m_radiotherapyKiller;

private:
    RadiotherapySimulationConfigurationPtr m_cfg;

public:
    RadiotherapySimulation(RadiotherapySimulationConfigurationPtr cfg);
    virtual ~RadiotherapySimulation();
    
    virtual void Solve() override;

    //void ApplyRadiotherapyDose();

protected:
    virtual void addKillers() override;

    void makeRadiotherapyKiller();
};


#endif // TCELLABM_SIMULATIONS_RADIOTHERAPY_SIMULATION_NO_STROMA_HPP
