# Supplementary material for: Exploring the relationship between vascular remodelling and tumour growth using agent-based modelling
Source: PLoS Comput Biol. 2026 May 15;22(5):e1012967. doi: 10.1371/journal.pcbi.1012967 (PMC13354106; doi:10.1371/journal.pcbi.1012967)
Supplement: S1 Code — (GZ) [file pcbi.1012967.s004.gz › VascularRemodelling_Fan2025/src/simulations/pistonSimulation.cpp]

#include "pistonSimulation.hpp"

#include "PistonCompressionBoundaryCondition.hpp"
#include "TCellAbmCellPopulation.hpp"

PistonSimulation::PistonSimulation(PistonSimulationConfigurationPtr cfg):
    TumourSimulation1D(cfg),
    m_cfg(cfg)
{}

PistonSimulation::~PistonSimulation() {}


void PistonSimulation::makeCellPopulation()
{
    // Generate Mesh:
    // Make Vector
    m_nodes = std::make_shared<std::vector<Node<DIM>*> >();

    std::vector<CellPtr> cells;

    // Stroma Nodes
    unsigned nodeNum = 0;
    
    for (double x = 0.0; x < m_cfg->DomainWidth; x+=m_cfg->InitialSpacing)
    {
        m_nodes->push_back(new Node<DIM>(nodeNum++, false, x));

        CellPtr p_cell = makeTumourCell(m_cellProperties["WildTypeCellMutationState"], m_cellProperties["DifferentiatedCellProliferativeType"]);
        cells.push_back(p_cell);
    }

    m_mesh = std::make_shared<NodesOnlyMesh<DIM> >();
    // Cut off length: 1.5 cell radii
    m_mesh->ConstructNodesWithoutMesh(*m_nodes, 1.6);

    // Make cell population (1D)
    m_cellPopulation = std::make_shared<TCellAbmCellPopulation<DIM> >(*m_mesh, cells);
    m_cellPopulation->SetAbsoluteMovementThreshold(2.0); // DBL_MAX);//Set big movement threshold
}

void PistonSimulation::addBoundaryConditions()
{
    boost::shared_ptr<PistonCompressionBoundaryCondition<DIM>> bc = boost::make_shared<PistonCompressionBoundaryCondition<DIM>>(m_cellPopulation.get());
    bc->SetCompressionStartTime(m_cfg->CompressionStartTime);
    bc->SetCompressionDuration(m_cfg->CompressionDuration);
    bc->SetCompressionDistance(m_cfg->CompressionDistance);
    bc->SetPistonLength(m_cfg->DomainWidth);
    m_simulator->AddCellPopulationBoundaryCondition(bc);
}
