# Supplementary material for: Exploring the relationship between vascular remodelling and tumour growth using agent-based modelling
Source: PLoS Comput Biol. 2026 May 15;22(5):e1012967. doi: 10.1371/journal.pcbi.1012967 (PMC13354106; doi:10.1371/journal.pcbi.1012967)
Supplement: S1 Code — (GZ) [file pcbi.1012967.s004.gz › VascularRemodelling_Fan2025/src/simulations/radiotherapySimulation.cpp]

#include "radiotherapySimulation.hpp"

#include "radiotherapyKiller.hpp"


RadiotherapySimulation::RadiotherapySimulation(RadiotherapySimulationConfigurationPtr cfg) :
    TumourSimulation(cfg),
    m_cfg(cfg)
{
}

RadiotherapySimulation::~RadiotherapySimulation()
{}

void RadiotherapySimulation::Solve()
{
    TumourSimulation::Solve();

    //ApplyRadiotherapyDose();

    // for (typename AbstractCellPopulation<DIM>::Iterator cell_iter = m_cellPopulation->Begin();
    //      cell_iter != m_cellPopulation->End();
    //      ++cell_iter)
    // {
    //     cell_iter->GetCellData()->SetItem("oxygen", m_cfg->TumourHypoxicConcentration);
    // }
    // SetEndTime(m_cfg->EndTime + m_cfg->RadiotherapyConfig->RadiotherapyEndTimeExtension);
    // ResumeSolve();
}

// void RadiotherapySimulation::ApplyRadiotherapyDose()
// {
//     m_radiotherapyKiller->CheckAndLabelCellsForApoptosisOrDeath();
// }

void RadiotherapySimulation::addKillers()
{
    TumourSimulation::addKillers();
    makeRadiotherapyKiller();
}

void RadiotherapySimulation::makeRadiotherapyKiller()
{
    boost::shared_ptr<RadiotherapyKiller<DIM>> radiotherapyKiller = boost::make_shared<RadiotherapyKiller<DIM>>(m_cellPopulation.get(), m_cfg->RadiotherapyConfig->RadiotherapyDose);
    radiotherapyKiller->SetAlpha(m_cfg->RadiotherapyConfig->RadiotherapyAlpha);
    radiotherapyKiller->SetBeta(m_cfg->RadiotherapyConfig->RadiotherapyBeta);
    radiotherapyKiller->SetGamma(m_cfg->RadiotherapyConfig->RadiotherapyGamma);
    radiotherapyKiller->SetOxygenModificationFactor(m_cfg->RadiotherapyConfig->RadiotherapyOxygenModificationFactor);
    radiotherapyKiller->SetOxygenModificationThreshold(m_cfg->RadiotherapyConfig->RadiotherapyOxygenModificationThreshold);
    
    radiotherapyKiller->AddActivationTime(250.0);

    m_simulator->AddCellKiller(radiotherapyKiller);
}
