# Supplementary material for: Exploring the relationship between vascular remodelling and tumour growth using agent-based modelling
Source: PLoS Comput Biol. 2026 May 15;22(5):e1012967. doi: 10.1371/journal.pcbi.1012967 (PMC13354106; doi:10.1371/journal.pcbi.1012967)
Supplement: S1 Code — (GZ) [file pcbi.1012967.s004.gz › VascularRemodelling_Fan2025/src/cell_cycles/BloodVesselCellCycle.hpp]

#ifndef TCELLABM_CELL_CYCLES_BLOOD_VESSEL_CELL_CYCLE_HPP
#define TCELLABM_CELL_CYCLES_BLOOD_VESSEL_CELL_CYCLE_HPP

#include "AbstractCellCycleModel.hpp"
#include "RandomNumberGenerator.hpp"

/**
 * A stochastic cell-cycle model where cells divide with a stochastic cell cycle duration
 * with the length of the cell cycle drawn from a uniform distribution
 * on [mMinCellCycleDuration, mMaxCellCycleDuration].
 *
 * If the cell is differentiated, then the cell cycle duration is set to be infinite,
 * so that the cell will never divide.
 */
class BloodVesselCellCycle : public AbstractCellCycleModel
{

private:

    double m_occludedClock;

    /** Needed for serialization. */
    friend class boost::serialization::access;
    /**
     * Archive the cell-cycle model and random number generator, never used directly - boost uses this.
     *
     * @param archive the archive
     * @param version the current version of this class
     */
    template<class Archive>
    void serialize(Archive & archive, const unsigned int version)
    {
        archive & boost::serialization::base_object<AbstractCellCycleModel>(*this);

        archive & m_occlusionThreshold;
        archive & m_occludedDeathDelay;

        archive & m_vesselMaxRadius;
        archive & m_vesselMinRadius;
        archive & m_vesselPressure;
        archive & m_vesselRadiusDamping;
        archive & m_vesselMaxSourceStrength;

        archive & m_alive;
        archive & m_hypoxicThreshold;
        archive & m_hypoxicTimer;
    }

protected:


    double m_occlusionThreshold;
    double m_occludedDeathDelay;

    double m_vesselMaxRadius;
    double m_vesselMinRadius;
    double m_vesselPressure;
    double m_vesselRadiusDamping;
    double m_vesselMaxSourceStrength;

    bool m_alive;
    double m_hypoxicThreshold;
    double m_hypoxicTimer;


    /**
     * Protected copy-constructor for use by CreateCellCycleModel().
     *
     * The only way for external code to create a copy of a cell cycle model
     * is by calling that method, to ensure that a model of the correct subclass is created.
     * This copy-constructor helps subclasses to ensure that all member variables are correctly copied when this happens.
     *
     * This method is called by child classes to set member variables for a daughter cell upon cell division.
     * Note that the parent cell cycle model will have had ResetForDivision() called just before CreateCellCycleModel() is called,
     * so performing an exact copy of the parent is suitable behaviour. Any daughter-cell-specific initialisation
     * can be done in InitialiseDaughterCell().
     *
     * @param rModel the cell cycle model to copy.
     */
    BloodVesselCellCycle(const BloodVesselCellCycle& rModel);

public:

    /**
     * Constructor - just a default, mBirthTime is set in the AbstractCellCycleModel class.
     */
    BloodVesselCellCycle();

    /**
     * Overridden builder method to create new copies of
     * this cell-cycle model.
     *
     * @return new cell-cycle model
     */
    AbstractCellCycleModel* CreateCellCycleModel();

    virtual void Initialise();

    bool ReadyToDivide();
    void AliveUpdate();
    void DeadUpdate();
    void PruneVessel();
    void RegrowVessel();

    double SetOcclusionThreshold() const;
    void SetOcclusionThreshold(double occlusionThreshold);

    double GetOccludedDeathDelay() const;
    void SetOccludedDeathDelay(double occludedDeathDelay);

    double GetVesselMaxRadius() const;
    void SetVesselMaxRadius(double vesselMaxRadius);

    double GetVesselMinRadius() const;
    void SetVesselMinRadius(double vesselMinRadius);
    
    double GetVesselPressure() const;
    void SetVesselPressure(double vesselPressure);
    
    double GetVesselRadiusDamping() const;
    void SetVesselRadiusDamping(double vesselRadiusDamping);
    
    double GetVesselMaxSourceStrength() const;
    void SetVesselMaxSourceStrength(double vesselMaxSourceStrength);

    double GetHypoxicThreshold() const;
    void SetHypoxicThreshold(double hypoxicThreshold);

    bool IsAlive() const;
    double GetHypoxicTimer() const;

    double GetAverageTransitCellCycleTime();
    double GetAverageStemCellCycleTime();

    /**
     * Overridden OutputCellCycleModelParameters() method.
     *
     * @param rParamsFile the file stream to which the parameters are output
     */
    virtual void OutputCellCycleModelParameters(out_stream& rParamsFile);
};

#include "SerializationExportWrapper.hpp"
// Declare identifier for the serializer
CHASTE_CLASS_EXPORT(BloodVesselCellCycle)

#endif /*TCELLABM_CELL_CYCLES_BLOOD_VESSEL_CELL_CYCLE_HPP*/
