# Supplementary material for: Exploring the relationship between vascular remodelling and tumour growth using agent-based modelling
Source: PLoS Comput Biol. 2026 May 15;22(5):e1012967. doi: 10.1371/journal.pcbi.1012967 (PMC13354106; doi:10.1371/journal.pcbi.1012967)
Supplement: S1 Code — (GZ) [file pcbi.1012967.s004.gz › VascularRemodelling_Fan2025/src/cell_cycles/BloodVesselCellCycle.cpp]

#include "BloodVesselCellCycle.hpp"

#include "BloodVesselProperty.hpp"
#include "Exception.hpp"


BloodVesselCellCycle::BloodVesselCellCycle() :
    AbstractCellCycleModel(),
    m_occludedClock(0.0),
    m_occlusionThreshold(0.8),
    m_occludedDeathDelay(0.0),
    m_vesselMaxRadius(0.75),
    m_vesselMinRadius(0.25),
    m_vesselPressure(1.5),
    m_vesselRadiusDamping(1.0),
    m_vesselMaxSourceStrength(1.0),
    m_alive(true),
    m_hypoxicThreshold(0.1),
    m_hypoxicTimer(0.0)
{}

BloodVesselCellCycle::BloodVesselCellCycle(const BloodVesselCellCycle& rModel) :
    AbstractCellCycleModel(rModel),
    m_occludedClock(rModel.m_occludedClock),
    m_occlusionThreshold(rModel.m_occlusionThreshold),
    m_occludedDeathDelay(rModel.m_occludedDeathDelay),
    m_vesselMaxRadius(rModel.m_vesselMaxRadius),
    m_vesselMinRadius(rModel.m_vesselMinRadius),
    m_vesselPressure(rModel.m_vesselPressure),
    m_vesselRadiusDamping(rModel.m_vesselRadiusDamping),
    m_vesselMaxSourceStrength(rModel.m_vesselMaxSourceStrength),
    m_alive(rModel.m_alive),
    m_hypoxicThreshold(rModel.m_hypoxicThreshold),
    m_hypoxicTimer(rModel.m_hypoxicTimer)
{}

AbstractCellCycleModel* BloodVesselCellCycle::CreateCellCycleModel()
{
    return new BloodVesselCellCycle(*this);
}

void BloodVesselCellCycle::Initialise()
{
    AbstractCellCycleModel::Initialise();
    assert(mpCell->template HasCellProperty<BloodVesselProperty>());
    if (!mpCell->template HasCellProperty<BloodVesselProperty>())
        EXCEPTION("Cells with BloodVesselCellCycle must also have BloodVesselCellProperty");
}

bool BloodVesselCellCycle::ReadyToDivide()
{
    assert(mpCell != nullptr);

    if (m_alive)
    {
        AliveUpdate();
    }
    else
    {
        DeadUpdate();
    }

    return false;
}

void BloodVesselCellCycle::AliveUpdate()
{
    if (m_vesselPressure >= 0)
    {
        const double pressure = mpCell->GetCellData()->GetItem("pressure");
        double target_radius = mpCell->GetCellData()->GetItem("target_radius");

        { // Modify Target Radius
            target_radius += (-(pressure - m_vesselPressure) / m_vesselRadiusDamping)
                * SimulationTime::Instance()->GetTimeStep();
            target_radius = std::min(target_radius, m_vesselMaxRadius);
            target_radius = std::max(target_radius, m_vesselMinRadius);
        }
        mpCell->GetCellData()->SetItem("target_radius", target_radius);
        double strength = m_vesselMaxSourceStrength * (target_radius - m_vesselMinRadius) / (m_vesselMaxRadius - m_vesselMinRadius);
        mpCell->template GetCellProperty<BloodVesselProperty>()->SetStrength(strength);

        const double occlusionAmmount = (m_vesselMaxRadius - target_radius) / (m_vesselMaxRadius - m_vesselMinRadius);
        if (occlusionAmmount >= m_occlusionThreshold)
        {
            if (m_occludedClock <= 0)
            {
                PruneVessel();
            }
            m_occludedClock -= SimulationTime::Instance()->GetTimeStep();
        }
        else
        {
            m_occludedClock = m_occludedDeathDelay;
        }
    }
    else
    {
        mpCell->GetCellData()->SetItem("target_radius", m_vesselMaxRadius);
        mpCell->template GetCellProperty<BloodVesselProperty>()->SetStrength(m_vesselMaxSourceStrength);
    }
}

void BloodVesselCellCycle::PruneVessel()
{
    m_alive = false;
    mpCell->GetCellData()->SetItem("target_radius", 0.0);
    mpCell->template GetCellProperty<BloodVesselProperty>()->SetStrength(0.0);
    m_hypoxicTimer = 0.0;
}

void BloodVesselCellCycle::DeadUpdate()
{
    const double oxygen = mpCell->GetCellData()->GetItem("oxygen");
    if (oxygen <= m_hypoxicThreshold) m_hypoxicTimer += SimulationTime::Instance()->GetTimeStep();
    else m_hypoxicTimer = 0.0;
}

void BloodVesselCellCycle::RegrowVessel()
{
    m_occludedClock = m_occludedDeathDelay;
    m_hypoxicTimer = 0.0;
    m_alive = true;
    mpCell->template GetCellProperty<BloodVesselProperty>()->SetStrength(0);
    mpCell->GetCellData()->SetItem("target_radius", m_vesselMinRadius);
}

double BloodVesselCellCycle::SetOcclusionThreshold() const
{
    return m_occlusionThreshold;
}

void BloodVesselCellCycle::SetOcclusionThreshold(double occlusionThreshold)
{
    m_occlusionThreshold = occlusionThreshold;
}

double BloodVesselCellCycle::GetOccludedDeathDelay() const
{
    return m_occludedDeathDelay;
}

void BloodVesselCellCycle::SetOccludedDeathDelay(double occludedDeathDelay)
{
    m_occludedDeathDelay = occludedDeathDelay;
}

double BloodVesselCellCycle::GetVesselMaxRadius() const
{
    return m_vesselMaxRadius;
}

void BloodVesselCellCycle::SetVesselMaxRadius(double vesselMaxRadius)
{
    m_vesselMaxRadius = vesselMaxRadius;
}

double BloodVesselCellCycle::GetVesselMinRadius() const
{
    return m_vesselMinRadius;
}

void BloodVesselCellCycle::SetVesselMinRadius(double vesselMinRadius)
{
    m_vesselMinRadius = vesselMinRadius;
}

double BloodVesselCellCycle::GetVesselPressure() const
{
    return m_vesselPressure;
}

void BloodVesselCellCycle::SetVesselPressure(double vesselPressure)
{
    m_vesselPressure = vesselPressure;
}

double BloodVesselCellCycle::GetVesselRadiusDamping() const
{
    return m_vesselRadiusDamping;
}

void BloodVesselCellCycle::SetVesselRadiusDamping(double vesselRadiusDamping)
{
    m_vesselRadiusDamping = vesselRadiusDamping;
}

double BloodVesselCellCycle::GetVesselMaxSourceStrength() const
{
    return m_vesselMaxSourceStrength;
}

void BloodVesselCellCycle::SetVesselMaxSourceStrength(double vesselMaxSourceStrength)
{
    m_vesselMaxSourceStrength = vesselMaxSourceStrength;
}

double BloodVesselCellCycle::GetHypoxicThreshold() const
{
    return m_hypoxicThreshold;
}

void BloodVesselCellCycle::SetHypoxicThreshold(double hypoxicThreshold)
{
    m_hypoxicThreshold = hypoxicThreshold;
}

bool BloodVesselCellCycle::IsAlive() const
{
    return m_alive;
}

double BloodVesselCellCycle::GetHypoxicTimer() const
{
    return m_hypoxicTimer;
}

double BloodVesselCellCycle::GetAverageTransitCellCycleTime()
{
    return DBL_MAX;
}

double BloodVesselCellCycle::GetAverageStemCellCycleTime()
{
    return DBL_MAX;
}


void BloodVesselCellCycle::OutputCellCycleModelParameters(out_stream& rParamsFile)
{
    *rParamsFile << "\t\t\t<OcclusionThreshold>" << m_occlusionThreshold << "</OcclusionThreshold>\n";
    *rParamsFile << "\t\t\t<OccludedDeathDelay>" << m_occludedDeathDelay << "</OccludedDeathDelay>\n";
    *rParamsFile << "\t\t\t<VesselMaxRadius>" << m_vesselMaxRadius << "</VesselMaxRadius>\n";
    *rParamsFile << "\t\t\t<VesselMinRadius>" << m_vesselMinRadius << "</VesselMinRadius>\n";
    *rParamsFile << "\t\t\t<VesselPressure>" << m_vesselPressure << "</VesselPressure>\n";
    *rParamsFile << "\t\t\t<VesselRadiusDamping>" << m_vesselRadiusDamping << "</VesselRadiusDamping>\n";
    *rParamsFile << "\t\t\t<VesselMaxSourceStrength>" << m_vesselMaxSourceStrength << "</VesselMaxSourceStrength>\n";

    // Call method on direct parent class
    AbstractCellCycleModel::OutputCellCycleModelParameters(rParamsFile);
}

// Serialization for Boost >= 1.36
#include "SerializationExportWrapperForCpp.hpp"
CHASTE_CLASS_EXPORT(BloodVesselCellCycle)
