# Supplementary material for: Exploring the relationship between vascular remodelling and tumour growth using agent-based modelling
Source: PLoS Comput Biol. 2026 May 15;22(5):e1012967. doi: 10.1371/journal.pcbi.1012967 (PMC13354106; doi:10.1371/journal.pcbi.1012967)
Supplement: S1 Code — (GZ) [file pcbi.1012967.s004.gz › VascularRemodelling_Fan2025/src/apps/RunRadiotherapySimulation.cpp]

#include "radiotherapySimulationConfiguration.hpp"
#include "radiotherapySimulation.hpp"

#include <iostream>

#include "ExecutableSupport.hpp"
#include "Exception.hpp"
#include "PetscTools.hpp"
#include "PetscException.hpp"

int main(int argc, char** argv)
{
    ExecutableSupport::StartupWithoutShowingCopyright(&argc, &argv);

    try
    {
        RadiotherapySimulationConfigurationPtr cfg = std::make_shared<RadiotherapySimulationConfiguration>();
        if (!cfg->parse(argc, argv))
        {
            return 1;
        }

        RadiotherapySimulation simulation(cfg);
        simulation.Setup();
        simulation.Solve();
    }
    catch (const Exception& e)
    {
        ExecutableSupport::PrintError(e.GetMessage());
    }
}
