# Supplementary material for: Exploring the relationship between vascular remodelling and tumour growth using agent-based modelling
Source: PLoS Comput Biol. 2026 May 15;22(5):e1012967. doi: 10.1371/journal.pcbi.1012967 (PMC13354106; doi:10.1371/journal.pcbi.1012967)
Supplement: S1 Code — (GZ) [file pcbi.1012967.s004.gz › VascularRemodelling_Fan2025/src/modifiers/cellRadiusModifier.hpp]

#ifndef TCELLABM_MODIFIERS_CELL_RADIUS_MODIFIER_HPP
#define TCELLABM_MODIFIERS_CELL_RADIUS_MODIFIER_HPP

#include "ChasteSerialization.hpp"
#include "RandomNumberGenerator.hpp"
#include <boost/serialization/base_object.hpp>

#include "AbstractCellBasedSimulationModifier.hpp"


template<unsigned  DIM>
class CellRadiusModifier : public AbstractCellBasedSimulationModifier<DIM,DIM>
{
    /** Needed for serialization. */
    friend class boost::serialization::access;
    /**
     * Boost Serialization method for archiving/checkpointing.
     * Archives the object and its member variables.
     *
     * @param archive  The boost archive.
     * @param version  The current version of this class.
     */
    template<class Archive>
    void serialize(Archive & archive, const unsigned int version)
    {
        archive & boost::serialization::base_object<AbstractCellBasedSimulationModifier<DIM,DIM> >(*this);
    }

protected:

public:

    /**
     * Default constructor.
     */
    CellRadiusModifier();

    /**
     * Destructor.
     */
    virtual ~CellRadiusModifier();

    virtual void SetupSolve(AbstractCellPopulation<DIM,DIM>& rCellPopulation, std::string outputDirectory);

    virtual void UpdateAtEndOfTimeStep(AbstractCellPopulation<DIM,DIM>& rCellPopulation);

    void OutputSimulationModifierParameters(out_stream& rParamsFile);

};

#include "SerializationExportWrapper.hpp"
EXPORT_TEMPLATE_CLASS_SAME_DIMS(CellRadiusModifier)


#endif // TCELLABM_MODIFIERS_CELL_RADIUS_MODIFIER_HPP
