# Supplementary material for: Exploring the relationship between vascular remodelling and tumour growth using agent-based modelling
Source: PLoS Comput Biol. 2026 May 15;22(5):e1012967. doi: 10.1371/journal.pcbi.1012967 (PMC13354106; doi:10.1371/journal.pcbi.1012967)
Supplement: S1 Code — (GZ) [file pcbi.1012967.s004.gz › VascularRemodelling_Fan2025/src/modifiers/cellRadiusModifier.cpp]

#include "cellRadiusModifier.hpp"

#include "AbstractCentreBasedCellPopulation.hpp"
#include "NodeBasedCellPopulation.hpp"
#include "Node.hpp"
#include "CellLabel.hpp"
#include "SimulationTime.hpp"
#include "TCellABMEventHandler.hpp"
#include "Debug.hpp"

#include "LogFile.hpp"

template <unsigned DIM>
CellRadiusModifier<DIM>::CellRadiusModifier()
{}

template <unsigned DIM>
CellRadiusModifier<DIM>::~CellRadiusModifier()
{
    
}

template<unsigned DIM>
void CellRadiusModifier<DIM>::SetupSolve(AbstractCellPopulation<DIM,DIM>& rCellPopulation, std::string outputDirectory)
{
	/*
	 * We must update CellData in SetupSolve(), otherwise it will not have been
	 * fully initialised by the time we enter the main time loop.
	 */
	rCellPopulation.Update();
}

template<unsigned DIM>
void CellRadiusModifier<DIM>::UpdateAtEndOfTimeStep(AbstractCellPopulation<DIM,DIM>& rCellPopulation)
{
    TCellABMEventHandler::BeginEvent(TCellABMEventHandler::CELL_RADIUS_MODIFIER);
    // Make sure the cell population is updated
    rCellPopulation.Update();

    for (typename AbstractCellPopulation<DIM>::Iterator cell_iter = rCellPopulation.Begin();
            cell_iter != rCellPopulation.End();
            ++cell_iter)
    {
        unsigned node_index = rCellPopulation.GetLocationIndexUsingCell(*cell_iter);
        Node<DIM>* p_node = rCellPopulation.GetNode(node_index);
        
        double target_radius = (*cell_iter)->GetCellData()->GetItem("target_radius");

        p_node->SetRadius(target_radius);        
    }
    TCellABMEventHandler::EndEvent(TCellABMEventHandler::CELL_RADIUS_MODIFIER);
}


template <unsigned DIM>
void CellRadiusModifier<DIM>::OutputSimulationModifierParameters(out_stream& rParamsFile)
{

    AbstractCellBasedSimulationModifier<DIM>::OutputSimulationModifierParameters(rParamsFile);
}

// Explicit instantiation
template class CellRadiusModifier<1>;
template class CellRadiusModifier<2>;
template class CellRadiusModifier<3>;

// Serialization for Boost >= 1.36
#include "SerializationExportWrapperForCpp.hpp"
EXPORT_TEMPLATE_CLASS_SAME_DIMS(CellRadiusModifier)
