# Supplementary material for: Exploring the relationship between vascular remodelling and tumour growth using agent-based modelling
Source: PLoS Comput Biol. 2026 May 15;22(5):e1012967. doi: 10.1371/journal.pcbi.1012967 (PMC13354106; doi:10.1371/journal.pcbi.1012967)
Supplement: S1 Code — (GZ) [file pcbi.1012967.s004.gz › VascularRemodelling_Fan2025/src/modifiers/frictionModifier.cpp]

#include "frictionModifier.hpp"

#include "NodesOnlyMesh.hpp"
#include "VtkMeshReader.hpp"
#include "TCellABMEventHandler.hpp"

template <unsigned DIM>
FrictionModifier<DIM>::FrictionModifier() :
    AbstractCellBasedSimulationModifier<DIM>(),
    m_frictionConstant(1.0),
    m_ecmDensityFrictionMultiplier(1.0)
{}

template <unsigned DIM>
FrictionModifier<DIM>::~FrictionModifier() {
}

template <unsigned DIM>
void FrictionModifier<DIM>::SetupSolve(AbstractCellPopulation<DIM,DIM>& rCellPopulation, std::string outputDirectory)
{
    rCellPopulation.Update();
}

template <unsigned DIM>
void FrictionModifier<DIM>::UpdateAtEndOfTimeStep(AbstractCellPopulation<DIM,DIM>& rCellPopulation)
{
    TCellABMEventHandler::BeginEvent(TCellABMEventHandler::FRICTION_MODIFIER);
    rCellPopulation.Update();

    for (typename AbstractCellPopulation<DIM>::Iterator cell_iter = rCellPopulation.Begin();
            cell_iter != rCellPopulation.End();
            ++cell_iter)
    {
        const c_vector<double, DIM> location = rCellPopulation.GetLocationOfCellCentre(*cell_iter);

        double ecmDensity = (*cell_iter)->GetCellData()->GetItem("density");
        double friction = m_frictionConstant + m_ecmDensityFrictionMultiplier * ecmDensity;
        (*cell_iter)->GetCellData()->SetItem("friction", friction);
    }
    TCellABMEventHandler::EndEvent(TCellABMEventHandler::FRICTION_MODIFIER);
}

template <unsigned DIM>
void FrictionModifier<DIM>::SetFrictionConstant(double frictionConstant)
{
    m_frictionConstant = frictionConstant;
}

template <unsigned DIM>
double FrictionModifier<DIM>::GetFrictionConstant() const
{
    return m_frictionConstant;
}

template <unsigned DIM>
void  FrictionModifier<DIM>::SetECMDensityFrictionMultiplier(double multiplier)
{
    m_ecmDensityFrictionMultiplier = multiplier;
}

template <unsigned DIM>
double  FrictionModifier<DIM>::GetECMDenstiyFrictionMultiplier() const
{
    return m_ecmDensityFrictionMultiplier;
}


template<unsigned DIM>
void FrictionModifier<DIM>::OutputSimulationModifierParameters(out_stream& rParamsFile)
{
    *rParamsFile << "\t\t\t<FrictionConstant>" << m_frictionConstant << "</FrictionConstant>\n";
    *rParamsFile << "\t\t\t<ECMDensityFrictionMultiplier>" << m_ecmDensityFrictionMultiplier << "</ECMDensityFrictionMultiplier>\n";

	// Next, call method on direct parent class
    AbstractCellBasedSimulationModifier<DIM>::OutputSimulationModifierParameters(rParamsFile);
}


// Explicit instantiation
template class FrictionModifier<1>;
template class FrictionModifier<2>;
template class FrictionModifier<3>;

// Serialization for Boost >= 1.36
#include "SerializationExportWrapperForCpp.hpp"
EXPORT_TEMPLATE_CLASS_SAME_DIMS(FrictionModifier)
