# Supplementary material for: Exploring the relationship between vascular remodelling and tumour growth using agent-based modelling
Source: PLoS Comput Biol. 2026 May 15;22(5):e1012967. doi: 10.1371/journal.pcbi.1012967 (PMC13354106; doi:10.1371/journal.pcbi.1012967)
Supplement: S1 Code — (GZ) [file pcbi.1012967.s004.gz › VascularRemodelling_Fan2025/src/modifiers/dampingCoefficientModifier.cpp]

#include "dampingCoefficientModifier.hpp"

#include "NodesOnlyMesh.hpp"
#include "TCellABMEventHandler.hpp"
//#include <chrono>

template <unsigned DIM>
DampingCoefficientModifier<DIM>::DampingCoefficientModifier() :
    AbstractCellBasedSimulationModifier<DIM>(),
    m_dampingConstant(1.0),
    m_ecmDensityDampingMultiplier(1.0)
{}

template <unsigned DIM>
DampingCoefficientModifier<DIM>::~DampingCoefficientModifier() {}

template <unsigned DIM>
void DampingCoefficientModifier<DIM>::SetupSolve(AbstractCellPopulation<DIM,DIM>& rCellPopulation, std::string outputDirectory)
{
    rCellPopulation.Update();

}

template <unsigned DIM>
void DampingCoefficientModifier<DIM>::UpdateAtEndOfTimeStep(AbstractCellPopulation<DIM,DIM>& rCellPopulation)
{
    TCellABMEventHandler::BeginEvent(TCellABMEventHandler::DAMPING_COEFFICIENT_MODIFIER);
    rCellPopulation.Update();

    for (typename AbstractCellPopulation<DIM>::Iterator cell_iter = rCellPopulation.Begin();
            cell_iter != rCellPopulation.End();
            ++cell_iter)
    {
        double ecmDensity = (*cell_iter)->GetCellData()->GetItem("density");
        double damping = m_dampingConstant + m_ecmDensityDampingMultiplier * ecmDensity;
        (*cell_iter)->GetCellData()->SetItem("damping_coefficient", damping);
    }
    TCellABMEventHandler::EndEvent(TCellABMEventHandler::DAMPING_COEFFICIENT_MODIFIER);
}

template <unsigned DIM>
void DampingCoefficientModifier<DIM>::SetDampingConstant(double dampingConstant)
{
    m_dampingConstant = dampingConstant;
}

template <unsigned DIM>
double DampingCoefficientModifier<DIM>::GetDampingConstant() const
{
    return m_dampingConstant;
}

template <unsigned DIM>
void  DampingCoefficientModifier<DIM>::SetECMDensityDampingMultiplier(double multiplier)
{
    m_ecmDensityDampingMultiplier = multiplier;
}

template <unsigned DIM>
double  DampingCoefficientModifier<DIM>::GetECMDenstiyDampingMultiplier() const
{
    return m_ecmDensityDampingMultiplier;
}

template<unsigned DIM>
void DampingCoefficientModifier<DIM>::OutputSimulationModifierParameters(out_stream& rParamsFile)
{
    *rParamsFile << "\t\t\t<DampingConstant>" << m_dampingConstant << "</DampingConstant>\n";
    *rParamsFile << "\t\t\t<ECMDensityDampingMultiplier>" << m_ecmDensityDampingMultiplier << "</ECMDensityDampingMultiplier>\n";
	// Next, call method on direct parent class
    AbstractCellBasedSimulationModifier<DIM>::OutputSimulationModifierParameters(rParamsFile);
}


// Explicit instantiation
template class DampingCoefficientModifier<1>;
template class DampingCoefficientModifier<2>;
template class DampingCoefficientModifier<3>;

// Serialization for Boost >= 1.36
#include "SerializationExportWrapperForCpp.hpp"
EXPORT_TEMPLATE_CLASS_SAME_DIMS(DampingCoefficientModifier)
