# Supplementary material for: Exploring the relationship between vascular remodelling and tumour growth using agent-based modelling
Source: PLoS Comput Biol. 2026 May 15;22(5):e1012967. doi: 10.1371/journal.pcbi.1012967 (PMC13354106; doi:10.1371/journal.pcbi.1012967)
Supplement: S1 Code — (GZ) [file pcbi.1012967.s004.gz › VascularRemodelling_Fan2025/src/modifiers/angiogenesisModifier.cpp]

#include "angiogenesisModifier.hpp"

#include "AbstractCentreBasedCellPopulation.hpp"
#include "BloodVesselProperty.hpp"
#include "BloodVesselCellCycle.hpp"
#include "Node.hpp"
#include "CellLabel.hpp"
#include "SimulationTime.hpp"
#include "Debug.hpp"
#include "TCellABMEventHandler.hpp"

#include "LogFile.hpp"

template <unsigned DIM>
AngiogenesisModifier<DIM>::AngiogenesisModifier() :
    m_angiogenesisDelay(24.0),
    m_angiogenesisRadius(8.0),
    m_regrowthProbability(0.2)
{}

template <unsigned DIM>
AngiogenesisModifier<DIM>::~AngiogenesisModifier()
{
    
}

template<unsigned DIM>
void AngiogenesisModifier<DIM>::SetupSolve(AbstractCellPopulation<DIM,DIM>& rCellPopulation, std::string outputDirectory)
{
	/*
	 * We must update CellData in SetupSolve(), otherwise it will not have been
	 * fully initialised by the time we enter the main time loop.
	 */
	rCellPopulation.Update();
}

template<unsigned DIM>
inline std::vector<c_vector<double, DIM>> getVesselLocations(AbstractCellPopulation<DIM,DIM>& rCellPopulation)
{
    std::vector<c_vector<double, DIM>> locations = std::vector<c_vector<double, DIM>>();
    for (typename AbstractCellPopulation<DIM>::Iterator cell_iter = rCellPopulation.Begin();
            cell_iter != rCellPopulation.End();
            ++cell_iter)
    {
        if (cell_iter->template HasCellProperty<BloodVesselProperty>())
        {
            BloodVesselCellCycle* p_model = dynamic_cast<BloodVesselCellCycle*>(cell_iter->GetCellCycleModel());
            if (!p_model->IsAlive()) continue;

            unsigned location_index = rCellPopulation.GetLocationIndexUsingCell(*cell_iter);
            Node<DIM>* p_node = rCellPopulation.GetNode(location_index);
            locations.push_back(p_node->rGetLocation());
        }
    }
    return locations;
}

template<unsigned DIM>
void AngiogenesisModifier<DIM>::UpdateAtEndOfTimeStep(AbstractCellPopulation<DIM,DIM>& rCellPopulation)
{
    TCellABMEventHandler::BeginEvent(TCellABMEventHandler::ANGIOGENESIS_MODIFIER);
    // Make sure the cell population is updated
    rCellPopulation.Update();

    std::vector<c_vector<double, DIM>> locations = getVesselLocations(rCellPopulation);

    for (typename AbstractCellPopulation<DIM>::Iterator cell_iter = rCellPopulation.Begin();
            cell_iter != rCellPopulation.End();
            ++cell_iter)
    {
        if (!cell_iter->template HasCellProperty<BloodVesselProperty>()) continue;
        BloodVesselCellCycle* p_model = dynamic_cast<BloodVesselCellCycle*>(cell_iter->GetCellCycleModel());
        if (p_model->IsAlive()) continue;
        if (p_model->GetHypoxicTimer() < m_angiogenesisDelay) continue;

        unsigned location_index = rCellPopulation.GetLocationIndexUsingCell(*cell_iter);
        Node<DIM>* p_node = rCellPopulation.GetNode(location_index);
        c_vector<double, DIM> location = p_node->rGetLocation();

        double closestLiveNeighbour = DBL_MAX;
        for (const auto& loc : locations)
        {
            double distance = norm_2(loc - location);
            closestLiveNeighbour = std::min(distance, closestLiveNeighbour);
        }

        if (closestLiveNeighbour > m_angiogenesisRadius) continue;

        double regrowthProbThisTimestep = 1.0 - pow((1.0 - m_regrowthProbability), SimulationTime::Instance()->GetTimeStep());
        if (RandomNumberGenerator::Instance()->ranf() < regrowthProbThisTimestep)
        {
            p_model->RegrowVessel();
        }        
    }
    TCellABMEventHandler::EndEvent(TCellABMEventHandler::ANGIOGENESIS_MODIFIER);
}

template <unsigned DIM>
double AngiogenesisModifier<DIM>::GetAngiogenesisDelay() const
{
    return m_angiogenesisDelay;
}

template <unsigned DIM>
void AngiogenesisModifier<DIM>::SetAngiogenesisDelay(double angiogenesisDelay)
{
    m_angiogenesisDelay = angiogenesisDelay;
}

template <unsigned DIM>
double AngiogenesisModifier<DIM>::GetAngiogenesisRadius() const
{
    return m_angiogenesisRadius;
}

template <unsigned DIM>
void AngiogenesisModifier<DIM>::SetAngiogenesisRadius(double angiogenesisRadius)
{
    m_angiogenesisRadius = angiogenesisRadius;
}

template <unsigned DIM>
double AngiogenesisModifier<DIM>::GetRegrowthProbability() const
{
    return m_regrowthProbability;
}

template <unsigned DIM>
void AngiogenesisModifier<DIM>::SetRegrowthProbability(double regrowthProbability)
{
    m_regrowthProbability = regrowthProbability;
}

template <unsigned DIM>
void AngiogenesisModifier<DIM>::OutputSimulationModifierParameters(out_stream& rParamsFile)
{
    *rParamsFile << "\t\t\t<AngiogenesisDelay>" << m_angiogenesisDelay << "</AngiogenesisDelay>\n";
    *rParamsFile << "\t\t\t<AngiogenesisRadius>" << m_angiogenesisRadius << "</AngiogenesisRadius>\n";
    *rParamsFile << "\t\t\t<RegrowthProbability>" << m_regrowthProbability << "</RegrowthProbability>\n";

    AbstractCellBasedSimulationModifier<DIM>::OutputSimulationModifierParameters(rParamsFile);
}

// Explicit instantiation
template class AngiogenesisModifier<1>;
template class AngiogenesisModifier<2>;
template class AngiogenesisModifier<3>;

// Serialization for Boost >= 1.36
#include "SerializationExportWrapperForCpp.hpp"
EXPORT_TEMPLATE_CLASS_SAME_DIMS(AngiogenesisModifier)
