# Supplementary material for: Exploring the relationship between vascular remodelling and tumour growth using agent-based modelling
Source: PLoS Comput Biol. 2026 May 15;22(5):e1012967. doi: 10.1371/journal.pcbi.1012967 (PMC13354106; doi:10.1371/journal.pcbi.1012967)
Supplement: S1 Code — (GZ) [file pcbi.1012967.s004.gz › VascularRemodelling_Fan2025/src/killers/radiotherapyKiller.hpp]

#ifndef TCELLABM_KILLERS_RADIOTHERAPY_KILLER_HPP
#define TCELLABM_KILLERS_RADIOTHERAPY_KILLER_HPP

#include "AbstractCellKiller.hpp"
#include <list>

#include "ChasteSerialization.hpp"
#include "RandomNumberGenerator.hpp"
#include <boost/serialization/base_object.hpp>


template<unsigned DIM>
class RadiotherapyKiller : public AbstractCellKiller<DIM>
{
private:

    /** Needed for serialization. */
    friend class boost::serialization::access;
    /**
     * Archive the object.
     *
     * @param archive the archive
     * @param version the current version of this class
     */
    template<class Archive>
    void serialize(Archive & archive, const unsigned int version)
    {
        archive & boost::serialization::base_object<AbstractCellKiller<DIM> >(*this);

        SerializableSingleton<RandomNumberGenerator>* p_rng_wrapper = RandomNumberGenerator::Instance()->GetSerializationWrapper();
        archive & p_rng_wrapper;

        archive & m_dose;
        archive & m_alpha;
        archive & m_beta;
        archive & m_gamma;
        archive & m_oxygenModificationFactor;
        archive & m_oxygenModificationThreshold;
        archive & m_activationTimes;
    }

    double m_dose;
    double m_alpha;
    double m_beta;
    double m_gamma;
    double m_oxygenModificationFactor;
    double m_oxygenModificationThreshold;
    std::list<double> m_activationTimes;

public:

    /**
     * Default constructor.
     *
     * @param pCellPopulation pointer to the cell population
     */
    RadiotherapyKiller(AbstractCellPopulation<DIM>* pCellPopulation, double dose);

    void CheckAndLabelSingleCellForApoptosis(CellPtr pCell);

    void CheckAndLabelCellsForApoptosisOrDeath() override;

    void SetDose(double dose);
    double GetDose() const;

    void SetAlpha(double alpha);
    double GetAlpha() const;

    void SetBeta(double beta);
    double GetBeta() const;

    void SetGamma(double gamma);
    double GetGamma() const;

    void SetOxygenModificationFactor(double oxygenModificationFactor);
    double GetOxygenModificationFactor() const;

    void SetOxygenModificationThreshold(double oxygenModificationThreshold);
    double GetOxygenModificationThreshold() const;

    void AddActivationTime(double activationTime);
    const std::list<double>& GetActivationTimes() const;

    void OutputCellKillerParameters(out_stream& rParamsFile);
};

#include "SerializationExportWrapper.hpp"
EXPORT_TEMPLATE_CLASS_SAME_DIMS(RadiotherapyKiller)

namespace boost
{
namespace serialization
{
template<class Archive, unsigned DIM>
inline void save_construct_data(
    Archive & ar, const RadiotherapyKiller<DIM> * t, const unsigned int file_version)
{
    // Save data required to construct instance
    const AbstractCellPopulation<DIM>* const p_cell_population = t->GetCellPopulation();
    ar << p_cell_population;
    double dose = t->GetDose();
    ar << dose;
    double alpha = t->GetAlpha();
    ar << alpha;
    double beta = t->GetBeta();
    ar << beta;
    double gamma = t->GetGamma();
    ar << gamma;
    double oxygenModificationFactor = t->GetOxygenModificationFactor();
    ar << oxygenModificationFactor;
    double oxygenModificationThreshold = t->GetOxygenModificationThreshold();
    ar << oxygenModificationThreshold;
    const std::list<double>& activationTimes = t->GetActivationTimes();
    int n_times = activationTimes.size();
    ar << n_times;
    for (const auto& time : activationTimes)
    {
        ar << time;
    }
}

template<class Archive, unsigned DIM>
inline void load_construct_data(
    Archive & ar, RadiotherapyKiller<DIM> * t, const unsigned int file_version)
{
    // Retrieve data from archive required to construct new instance
    AbstractCellPopulation<DIM>* p_cell_population;
    ar >> p_cell_population;
    double dose;
    ar >> dose;
    double alpha;
    ar >> alpha;
    double beta;
    ar >> beta;
    double gamma;
    ar >> gamma;
    double oxygenModificationFactor;
    ar >> oxygenModificationFactor;
    double oxygenModificationThreshold;
    ar >> oxygenModificationThreshold;
    int n_times;
    ar >> n_times;
    std::vector<double> activationTimes = std::vector<double>(n_times);
    for (int i = 0; i < n_times; i++)
    {
        ar >> activationTimes[i];
    }

    // Invoke inplace constructor to initialise instance
    ::new(t)RadiotherapyKiller<DIM>(p_cell_population, dose);
    t->SetAlpha(alpha);
    t->SetBeta(beta);
    t->SetGamma(gamma);
    t->SetOxygenModificationFactor(oxygenModificationFactor);
    t->SetOxygenModificationThreshold(oxygenModificationThreshold);
    for (const double time : activationTimes) t->AddActivationTime(time);
}
}
} // namespace ...


#endif // TCELLABM_KILLERS_RADIOTHERAPY_KILLER_HPP
