# Supplementary material for: Exploring the relationship between vascular remodelling and tumour growth using agent-based modelling
Source: PLoS Comput Biol. 2026 May 15;22(5):e1012967. doi: 10.1371/journal.pcbi.1012967 (PMC13354106; doi:10.1371/journal.pcbi.1012967)
Supplement: S1 Code — (GZ) [file pcbi.1012967.s004.gz › VascularRemodelling_Fan2025/src/killers/radiotherapyKiller.cpp]

#include "radiotherapyKiller.hpp"

#include "GreenspanAndVolumeCellCycle.hpp"
#include "BloodVesselProperty.hpp"
#include "TCellABMEventHandler.hpp"


template <unsigned DIM>
RadiotherapyKiller<DIM>::RadiotherapyKiller(
    AbstractCellPopulation<DIM>* pCellPopulation,
    double dose) :
    AbstractCellKiller<DIM>(pCellPopulation),
    m_dose(dose),
    m_alpha(0.3),
    m_beta(0.03),
    m_gamma(0.25),
    m_oxygenModificationFactor(0.33),
    m_oxygenModificationThreshold(0.1),
    m_activationTimes()
{
    if ((m_dose<0))
    {
        EXCEPTION("Dose must be >0");
    }
}

template <unsigned DIM>
void RadiotherapyKiller<DIM>::CheckAndLabelSingleCellForApoptosis(CellPtr pCell)
{
    if (pCell->HasCellProperty<BloodVesselProperty>()) return;

    double effectiveDose = m_dose;
    if (pCell->GetCellData()->GetItem("oxygen") < m_oxygenModificationThreshold) effectiveDose *= m_oxygenModificationFactor;
    double gamma = 1.0;
    if (GreenspanAndVolumeCellCycle* p_model = dynamic_cast<GreenspanAndVolumeCellCycle*>(pCell->GetCellCycleModel()))
        if (p_model->IsQuiescent()) gamma = m_gamma;

    double deathProb = 1.0 - exp(gamma*(-m_alpha * effectiveDose - m_beta * effectiveDose * effectiveDose));

    double r = RandomNumberGenerator::Instance()->ranf();
    if (!pCell->HasApoptosisBegun() && r < deathProb)
    {
        pCell->GetCellData()->SetItem("damage", 1.0);
        pCell->SetApoptosisTime(12.0 + RandomNumberGenerator::Instance()->ranf() * 36.0);
        this->mpCellPopulation->StartApoptosisOnCell(pCell, "RadiotherapyKiller");
    }
}

template <unsigned DIM>
void RadiotherapyKiller<DIM>::CheckAndLabelCellsForApoptosisOrDeath()
{
    if (m_activationTimes.empty()) return;
    double time = SimulationTime::Instance()->GetTime();
    if (time >= m_activationTimes.front())
    {
        m_activationTimes.pop_front();
        std::cout << "Activating Radiotherapy Killer at time " << time << std::endl;

        //TCellABMEventHandler::BeginEvent(TCellABMEventHandler::ACCUMULATED_DAMAGE_KILLER);
        for (typename AbstractCellPopulation<DIM>::Iterator cell_iter = this->mpCellPopulation->Begin();
            cell_iter != this->mpCellPopulation->End();
            ++cell_iter)
        {
            CheckAndLabelSingleCellForApoptosis(*cell_iter);
        }
        //TCellABMEventHandler::EndEvent(TCellABMEventHandler::ACCUMULATED_DAMAGE_KILLER);
    }
}

template <unsigned DIM>
void RadiotherapyKiller<DIM>::SetDose(double dose)
{
    m_dose = dose;
}

template <unsigned DIM>
double RadiotherapyKiller<DIM>::GetDose() const
{
    return m_dose;
}

template <unsigned DIM>
void RadiotherapyKiller<DIM>::SetAlpha(double alpha)
{
    m_alpha = alpha;
}

template <unsigned DIM>
double RadiotherapyKiller<DIM>::GetAlpha() const
{
    return m_alpha;
}

template <unsigned DIM>
void RadiotherapyKiller<DIM>::SetBeta(double beta)
{
    m_beta = beta;
}

template <unsigned DIM>
double RadiotherapyKiller<DIM>::GetBeta() const
{
    return m_beta;
}

template <unsigned DIM>
void RadiotherapyKiller<DIM>::SetGamma(double gamma)
{
    m_gamma = gamma;
}

template <unsigned DIM>
double RadiotherapyKiller<DIM>::GetGamma() const
{
    return m_gamma;
}

template <unsigned DIM>
void RadiotherapyKiller<DIM>::SetOxygenModificationFactor(double oxygenModificationFactor)
{
    m_oxygenModificationFactor = oxygenModificationFactor;
}

template <unsigned DIM>
double RadiotherapyKiller<DIM>::GetOxygenModificationFactor() const
{
    return m_oxygenModificationFactor;
}

template <unsigned DIM>
void RadiotherapyKiller<DIM>::SetOxygenModificationThreshold(double oxygenModificationThreshold)
{
    m_oxygenModificationThreshold = oxygenModificationThreshold;
}

template <unsigned DIM>
double RadiotherapyKiller<DIM>::GetOxygenModificationThreshold() const
{
    return m_oxygenModificationThreshold;
}

template <unsigned DIM>
void RadiotherapyKiller<DIM>::AddActivationTime(double activationTime)
{
    m_activationTimes.push_back(activationTime);
    m_activationTimes.sort();
}

template <unsigned DIM>
const std::list<double>& RadiotherapyKiller<DIM>::GetActivationTimes() const
{
    return m_activationTimes;
}

template<unsigned DIM>
void RadiotherapyKiller<DIM>::OutputCellKillerParameters(out_stream& rParamsFile)
{
    *rParamsFile << "\t\t\t<Dose>" << m_dose << "</Dose>\n";
    *rParamsFile << "\t\t\t<Alpha>" << m_alpha << "</Alpha>\n";
    *rParamsFile << "\t\t\t<Beta>" << m_beta << "</Beta>\n";
    *rParamsFile << "\t\t\t<Gamma>" << m_gamma << "</Gamma>\n";
    *rParamsFile << "\t\t\t<OxygenModificationFactor>" << m_oxygenModificationFactor << "</OxygenModificationFactor>\n";
    *rParamsFile << "\t\t\t<OxygenModificationThreshold>" << m_oxygenModificationThreshold << "</OxygenModificationThreshold>\n";
    std::stringstream ss;
    for (auto it = m_activationTimes.begin(); it != m_activationTimes.end(); ++it) ss << (it==m_activationTimes.begin() ? "" : ",") << *it;
    *rParamsFile << "\t\t\t<ActivationTimes>" << ss.str() << "</ActivationTimes>\n";

    // Call method on direct parent class
    AbstractCellKiller<DIM>::OutputCellKillerParameters(rParamsFile);
}

// Explicit instantiation
template class RadiotherapyKiller<1>;
template class RadiotherapyKiller<2>;
template class RadiotherapyKiller<3>;

// Serialization for Boost >= 1.36
#include "SerializationExportWrapperForCpp.hpp"
EXPORT_TEMPLATE_CLASS_SAME_DIMS(RadiotherapyKiller)
